# Supplementary material for: A computational model of Pseudomonas syringae metabolism unveils a role for branched-chain amino acids in Arabidopsis leaf colonization
Source: PLoS Comput Biol. 2023 Dec 27;19(12):e1011651. doi: 10.1371/journal.pcbi.1011651 (PMC10775980; doi:10.1371/journal.pcbi.1011651)
Supplement: S1 Dataset — These data is presented as a graph in Fig 1B. (XLSX) [file pcbi.1011651.s006.xlsx]

## Sheet: OD600nm
S1 Dataset (Tubergen et al 2023). PstDC3000 growth in Biolog PM1 and PM2a plates (Hayward, CA). Values shown are average of triplicates (OD600nm)
	hours
Metabolite	0	12	24	36	48	60
Neg	0.0639	0.112425	0.1136	0.1111	0.115	0.14315
Neg	0.061825	0.113025	0.122375	0.107225	0.10385	0.090975
D-Serine	0.063375	0.09255	0.0879	0.083475	0.08255	0.08425
D-Glucose-6-Phosphate	0.0625	0.10995	0.1116	0.109925	0.107175	0.118975
L-Asparagine	0.060925	0.27535	0.48695	0.411325	0.4359	0.344175
L-Glutamine	0.059525	0.35585	0.680975	0.637	0.527425	0.5634
Glycyl-L-Aspartic Acid	0.063175	0.1089	0.1114	0.114575	0.109775	0.103425
Glycyl-L-Glutamic Acid	0.06295	0.123475	0.1689	0.20195	0.253025	0.291975
Glycyl-L-Proline	0.06	0.10645	0.10905	0.109	0.099775	0.10905
L-Arabinose	0.06285	0.1748	0.428	0.48545	0.5548	0.553275
D-Sorbitol	0.0631	0.11235	0.14295	0.204925	0.2333	0.250975
D-Galactonic Acid-gamma-Lactone	0.0625	0.245775	0.570925	0.661	0.6052	0.5712
D-Aspartic Acid	0.059325	0.09705	0.104875	0.098175	0.096875	0.0863
m-Tartaric Acid	0.060625	0.121775	0.241625	0.302175	0.2737	0.2498
Citric Acid	0.06035	0.3616	0.44185	0.36405	0.3056	0.296875
Tricarboxylic Acid	0.060525	0.10225	0.101225	0.099675	0.09625	0.091475
p-Hydroxy Phenyl Acetic Acid	0.06355	0.093025	0.09435	0.0946	0.093475	0.0896
N-Acetyl-D-Glucosamine	0.066975	0.1109	0.110575	0.107	0.10875	0.1
Glycerol	0.060925	0.217125	0.297475	0.3206	0.3238	0.35085
D,L-Malic Acid	0.061575	0.3486	0.492725	0.4599	0.39895	0.33665
D-Glucosaminic Acid	0.060775	0.1089	0.144375	0.191425	0.262425	0.346525
D-Glucose-1-Phoshate	0.062225	0.107975	0.10685	0.099725	0.101875	0.103875
m-Inositol	0.0612	0.235425	0.478875	0.6323	0.708275	0.7978
L-Serine	0.061275	0.310525	0.47355	0.45125	0.40405	0.360325
m-Hydroxy Phenyl Acetic Acid	0.064	0.08925	0.092975	0.0939	0.092775	0.0888
D-Saccharic Acid	0.06525	0.292975	0.4746	0.41125	0.3622	0.40725
L-Fructose	0.06305	0.1058	0.10535	0.10015	0.09365	0.091475
D-Ribose	0.065025	0.147475	0.273825	0.430475	0.45875	0.46875
1,2-Propanediol	0.0657	0.1136	0.1113	0.106975	0.105725	0.102975
D-Fructose-6-Phosphate	0.062675	0.097625	0.0983	0.0975	0.095925	0.098375
D-Threonine	0.060025	0.093325	0.084025	0.081675	0.077675	0.0707
L-Threonine	0.061525	0.101225	0.104375	0.118575	0.120175	0.12165
Tyramine	0.0616	0.092175	0.094575	0.0946	0.086875	0.08125
Succinic Acid	0.072675	0.312275	0.374375	0.338625	0.3179	0.308125
D-Glucuronic Acid	0.06215	0.14435	0.372475	0.450125	0.4045	0.3759
Tween 20	0.068025	0.174525	0.228625	0.25635	0.233525	0.22825
Tween 40	0.071575	0.188025	0.212075	0.213	0.203475	0.2092
Tween 80	0.06925	0.164975	0.1928	0.194075	0.16925	0.174125
Fumaric Acid	0.0669	0.3059	0.406375	0.34365	0.31275	0.280925
L-Alanine	0.059975	0.1702	0.39315	0.505475	0.508425	0.450475
D-Psicose	0.061125	0.13985	0.140125	0.138575	0.125325	0.11975
D-Galactose	0.064475	0.233675	0.521225	0.6183	0.664225	0.700025
D-Gluconic Acid	0.065325	0.281375	0.482925	0.498175	0.443575	0.404225
L-Rhamnose	0.06115	0.104525	0.100725	0.107425	0.1066	0.11
alpha-Keto-Glutaric Acid	0.062225	0.126625	0.183475	0.2363	0.2434	0.251575
alpha-Hydroxy Glutaric Acid-gamma-Lactone	0.06	0.109925	0.108075	0.106125	0.105525	0.107025
Bromo Succinic Acid	0.0666	0.240875	0.28715	0.269725	0.2494	0.238125
L-Alanyl-Glycine	0.0606	0.171025	0.3261	0.3724	0.39665	0.34895
L-Lyxose	0.06235	0.085225	0.088725	0.097425	0.09485	0.09355
L-Aspartic Acid	0.0647	0.238725	0.36205	0.3406	0.315075	0.359825
D,L-alpha-Glycerol-Phosphate	0.064525	0.1186	0.165225	0.1906	0.18065	0.180175
D-Fructose	0.0604	0.182075	0.223175	0.279275	0.35925	0.48115
alpha-Keto-Butyric Acid	0.064575	0.08625	0.093125	0.092675	0.097075	0.092325
alpha-Hydroxy Butyric Acid	0.060925	0.10405	0.10565	0.105525	0.10675	0.0996
Propionic Acid	0.070975	0.076325	0.081325	0.0907	0.10185	0.1091
Acetoacetic Acid	0.06225	0.116425	0.1114	0.106575	0.101	0.096525
Glucuronamide	0.062425	0.096925	0.101875	0.11175	0.114725	0.114075
L-Proline	0.06455	0.169725	0.3356	0.514425	0.6207	0.692375
D-Xylose	0.06965	0.124725	0.2407	0.38055	0.50265	0.525675
Acetic Acid	0.05975	0.138075	0.185975	0.22945	0.210675	0.195125
alpha-Methyl-D-Glucoside	0.06115	0.114325	0.114325	0.113425	0.108125	0.1066
beta-Methyl-D-Glucoside	0.0604	0.110375	0.1108	0.102025	0.0978	0.09095
Mucic Acid	0.066075	0.28785	0.508725	0.480425	0.42505	0.397
N-Acetyl-beta-D-Mannosamine	0.06065	0.110425	0.111425	0.10785	0.109525	0.10435
Pyruvic Acid	0.061875	0.159075	0.254225	0.369875	0.3439	0.319825
D-Alanine	0.064525	0.185675	0.305625	0.4164	0.4882	0.47625
L-Lactic Acid	0.0676	0.10815	0.10765	0.102925	0.10025	0.09925
alpha-D-Glucose	0.059825	0.351675	0.5181	0.55035	0.570975	0.5818
alpha-D-Lactose	0.061575	0.112775	0.1061	0.1037	0.11	0.100275
Adonitol	0.060575	0.1089	0.11105	0.110175	0.10565	0.100575
Glycolic Acid	0.075625	0.099775	0.099375	0.1027	0.103	0.09605
Mono Methyl Succinate	0.06075	0.08985	0.1152	0.1372	0.14215	0.159225
L-Galactonic Acid-gamma-Lactone	0.0617	0.100475	0.139825	0.158325	0.14535	0.134125
D-Trehalose	0.0616	0.1108	0.111575	0.10205	0.1097	0.0991
Formic Acid	0.061475	0.096425	0.10305	0.098075	0.09735	0.089825
Maltose	0.061175	0.110475	0.105625	0.1083	0.113675	0.109475
Lactulose	0.06445	0.114725	0.112075	0.111425	0.10895	0.111425
Maltotriose	0.0609	0.12445	0.126225	0.12005	0.119625	0.11675
Glyoxylic Acid	0.060225	0.09255	0.08995	0.089875	0.08535	0.0856
Methyl Pyruvate	0.06265	0.150325	0.231175	0.337175	0.315875	0.302525
D-Galacturonic Acid	0.060925	0.108825	0.133075	0.19335	0.278475	0.381025
D-Mannose	0.065075	0.192825	0.412025	0.55915	0.567125	0.5467
D-Mannitol	0.067175	0.246175	0.4943	0.60435	0.632075	0.645575
D-Melibiose	0.06295	0.111075	0.103325	0.104675	0.10425	0.1082
Sucrose	0.063325	0.3067	0.534975	0.57385	0.5749	0.57045
2-Deoxy Adenosine	0.063625	0.04765	0.05435	0.05695	0.05575	0.055575
D-Cellobiose	0.05985	0.119125	0.119175	0.1211	0.11395	0.121725
D-Malic Acid	0.059925	0.2575	0.4664	0.446325	0.388875	0.333425
Phenylethylamine	0.0735	0.09475	0.095825	0.09155	0.08945	0.090875
Dulcitol	0.06515	0.10945	0.106575	0.10135	0.097825	0.10225
L-Glutamic Acid	0.065625	0.358775	0.552925	0.47885	0.47595	0.451825
Thymidine	0.065175	0.1122	0.1058	0.118825	0.108	0.1082
Uridine	0.0645	0.179475	0.363025	0.5009	0.44645	0.428375
Adenosine	0.0618	0.1019	0.141825	0.21765	0.2307	0.22285
Inosine	0.062925	0.147775	0.261525	0.430475	0.494475	0.48345
L-Malic Acid	0.05765	0.36525	0.409625	0.332825	0.306525	0.30635
2-Aminoethanol	0.06165	0.1012	0.1051	0.1278	0.106825	0.124475
N-Acetyl-D-Galactosamine	0.062675	0.11175	0.1121	0.1109	0.107075	0.107075
Gentiobiose	0.0621	0.11035	0.115275	0.11935	0.11245	0.114075
D-Raffinose	0.063775	0.113275	0.1214	0.118875	0.125175	0.132925
Capric Acid	0.120075	0.109725	0.189275	0.22615	0.222025	0.229725
D-Lactic Acid Methyl Ester	0.060375	0.106525	0.1068	0.1011	0.103425	0.11055
Acetamide	0.063225	0.1093	0.108825	0.1079	0.1017	0.1011
L-Ornithine	0.060675	0.06605	0.06625	0.070525	0.0839	0.0871
Chondroitin Sulfate C	0.065375	0.09945	0.090975	0.083725	0.07895	0.07695
N-Acetyl-Neuraminic Acid	0.07465	0.109025	0.1105	0.104625	0.099125	0.106125
L-Glucose	0.061425	0.10595	0.1047	0.103175	0.10535	0.10435
Salicin	0.067125	0.1166	0.112125	0.113725	0.0967	0.1029
Caproic Acid	0.0698	0.1058	0.1264	0.149925	0.191	0.235125
Malonic Acid	0.060675	0.1035	0.16135	0.21545	0.202775	0.18525
L-Alaninamide	0.060625	0.108825	0.11695	0.121025	0.12285	0.142
L-Phenylalanine	0.0634	0.10565	0.127275	0.134075	0.161175	0.1775
alpha-Cyclodextrin	0.0661	0.1135	0.113925	0.117825	0.1178	0.112025
beta-D-Allose	0.0621	0.099575	0.110075	0.10975	0.105075	0.099425
Lactitol	0.061775	0.1123	0.1125	0.108775	0.099375	0.0966
Sedoheptulosan	0.062125	0.114825	0.108325	0.1005	0.100775	0.10285
Citraconic Acid	0.064875	0.11815	0.11695	0.11685	0.1133	0.1022
Melibionic Acid	0.079775	0.11935	0.124175	0.120675	0.1196	0.122625
N-Acteyl-L-Glutamic Acid	0.06045	0.2023	0.371375	0.45745	0.44215	0.375775
L-Pyroglutamic Acid	0.06005	0.1331	0.279725	0.478425	0.568825	0.49895
beta-Cyclodextrin	0.140025	0.109825	0.11065	0.106475	0.103325	0.1002
Amygdalin	0.06995	0.127625	0.12725	0.121875	0.113575	0.116725
D-Melezitose	0.06135	0.11285	0.11385	0.10595	0.10055	0.107425
L-Sorbose	0.06295	0.113125	0.1073	0.0977	0.094975	0.104375
Citramalic Acid	0.064875	0.109175	0.10395	0.0961	0.09995	0.098925
Oxalic Acid	0.0651	0.1177	0.114625	0.10965	0.10345	0.099825
L-Arginine	0.06005	0.103975	0.135925	0.183525	0.248725	0.338225
L-Valine	0.06035	0.08115	0.092875	0.103825	0.12075	0.138475
gamma-Cyclodextrin	0.0669	0.1086	0.1128	0.10875	0.098325	0.098375
D-Arabinose	0.06535	0.1015	0.097375	0.100425	0.09885	0.098825
Maltitol	0.061725	0.115525	0.112175	0.1065	0.10345	0.103725
Stachyose	0.062825	0.111075	0.11145	0.1055	0.1133	0.11495
D-Glucosamine	0.070625	0.10455	0.1116	0.112175	0.1138	0.115025
Oxalomalic Acid	0.062525	0.11725	0.112025	0.10675	0.112625	0.112525
Glycine	0.061775	0.066475	0.07185	0.076475	0.079	0.076675
D,L-Carnitine	0.06085	0.101525	0.098425	0.08985	0.08805	0.08655
Dextrin	0.074125	0.125825	0.126625	0.129425	0.124275	0.11995
D-Arabitol	0.0637	0.185425	0.32665	0.39155	0.42335	0.43955
a-Methyl-D-Glucoside	0.0695	0.1174	0.112225	0.101925	0.10255	0.105375
D-Tagatose	0.067375	0.1099	0.1105	0.10565	0.1099	0.115675
2-Hydroxy Benzoic Acid	0.07205	0.067775	0.0628	0.063275	0.063125	0.0611
Quinic Acid	0.06235	0.209225	0.3581	0.39235	0.408375	0.4155
L-Histidine	0.0617	0.10495	0.122375	0.148375	0.2488	0.38395
Sec-Butylamine	0.061575	0.10415	0.1042	0.0975	0.093	0.09335
Gelatin	0.081725	0.117375	0.110875	0.10195	0.09865	0.0941
L-Arabitol	0.083625	0.113825	0.113825	0.108525	0.1103	0.11155
beta-Methyl-D-Galactoside	0.0629	0.11745	0.116525	0.105925	0.101775	0.104125
Turanose	0.063125	0.124575	0.124325	0.111375	0.11835	0.123125
4-Hydroxy Benzoic Acid	0.065275	0.073325	0.087125	0.10135	0.129325	0.170775
D-Ribino-1,4-Lactone	0.061275	0.1074	0.104875	0.099075	0.093025	0.091125
L-Homoserine	0.058175	0.0558	0.0588	0.058	0.05755	0.05615
D,L-Octopamine	0.063125	0.103925	0.09695	0.09325	0.08995	0.0951
Glycogen	0.06825	0.1195	0.11705	0.109025	0.10605	0.108325
Arbutin	0.063375	0.112	0.127525	0.124525	0.123575	0.117975
3-Methyl Glucose	0.063425	0.112675	0.1086	0.1038	0.106575	0.1084
Xylitol	0.06355	0.117625	0.1114	0.103975	0.09855	0.100975
beta-Hydroxy Butyric Acid	0.06185	0.09225	0.1087	0.1235	0.15295	0.193875
Sebacic Acid	0.06765	0.103625	0.102275	0.09835	0.097175	0.10015
Hydroxy-L-Proline	0.063225	0.11315	0.114875	0.10845	0.10455	0.099375
Putrescine	0.062075	0.097275	0.100325	0.092675	0.102625	0.121575
Inulin	0.237275	0.44945	0.457325	0.453525	0.4507	0.4503
2-Deoxy-D-Ribose	0.069625	0.0856	0.086975	0.08635	0.0865	0.087475
beta-Methyl-D-Glucuronic Acid	0.065375	0.111175	0.11045	0.112125	0.106225	0.102175
N-Acetyl-D-Glucosaminitol	0.067075	0.111525	0.108	0.101525	0.0998	0.10035
gamma-Hydroxy Butyric Acid	0.06205	0.104675	0.106525	0.103875	0.101775	0.09865
Sorbic Acid	0.07515	0.0996	0.1053	0.1089	0.108675	0.10985
L-Isoleucine	0.0627	0.088675	0.09725	0.105	0.113875	0.11975
Dihydroxy Acetone	0.130775	0.1123	0.1135	0.112325	0.110275	0.1095
Laminarin	0.060725	0.2508	0.282425	0.2578	0.23565	0.260925
i-Erythritol	0.063075	0.10995	0.1089	0.106275	0.1051	0.103125
alpha-Methyl-D-Mannoside	0.06395	0.113625	0.1169	0.106875	0.108825	0.10905
gamma-Amino Butyric Acid	0.0637	0.197275	0.44445	0.655575	0.715825	0.6661
a-Keto-Valeric Acid	0.064875	0.088775	0.0941	0.09855	0.1013	0.101525
Succinamic Acid	0.059925	0.115925	0.118025	0.11965	0.12005	0.1296
L-Leucine	0.063275	0.1168	0.139575	0.172175	0.234375	0.309725
2,3-Butanediol	0.06	0.10505	0.1047	0.097825	0.09675	0.096925
Mannan	0.0674	0.110575	0.11375	0.10255	0.0936	0.10065
D-Fucose	0.06415	0.1081	0.12425	0.1199	0.12295	0.113
beta-Methyl-D-Xyloside	0.062675	0.1116	0.108325	0.10315	0.104125	0.09925
delta-Amino Valeric Acid	0.06495	0.103875	0.120175	0.144275	0.186775	0.21195
Itaconic Acid	0.062725	0.105275	0.106375	0.1044	0.101	0.0992
D-Tartaric Acid	0.06165	0.160925	0.3355	0.325025	0.2852	0.271825
L-Lysine	0.059625	0.1087	0.1137	0.1111	0.115	0.119875
2,3-Butanedione	0.0634	0.092125	0.092675	0.081625	0.076325	0.071675
Pectin	0.0955	0.274625	0.300925	0.278325	0.2755	0.29075
3-0-beta-D-Galacto-pyranosyl-D-Arabinose	0.089125	0.118025	0.1303	0.12765	0.101375	0.144825
Palatinose	0.0623	0.101825	0.10385	0.10305	0.135425	0.1183
Butyric Acid	0.06645	0.114375	0.122475	0.1255	0.13485	0.16545
5-Keto-D-Gluconic Acid	0.06435	0.1082	0.10735	0.10125	0.1223	0.101525
L-Tartaric Acid	0.060875	0.11155	0.1123	0.1102	0.101875	0.1249
L-Methionine	0.062725	0.09585	0.095575	0.093925	0.085825	0.11095
3-Hydroxy 2-Butanone	0.06205	0.11045	0.110125	0.105	0.09495	0.092675
