# Supplementary material for: A computational model of Pseudomonas syringae metabolism unveils a role for branched-chain amino acids in Arabidopsis leaf colonization
Source: PLoS Comput Biol. 2023 Dec 27;19(12):e1011651. doi: 10.1371/journal.pcbi.1011651 (PMC10775980; doi:10.1371/journal.pcbi.1011651)
Supplement: S2 Dataset — These data was used to create the Venn diagram shown in Fig 1E. (XLSX) [file pcbi.1011651.s007.xlsx]

## Sheet: shared iPst19 and iPae1146
S2 Dataset: reactions shared across iPst19 and iPae1146
Reaction ID	Reaction Name	Reaction Stoichiometry
rxn00001	diphosphate phosphohydrolase	(1) H2O[0] + (1) PPi[0] <=> (2) Phosphate[0] + (1) H+[0]
rxn00029	5-aminolevulinate hydro-lyase (adding 5-aminolevulinate and cyclizing; porphobilinogen-forming)	(2) 5-Aminolevulinate[0] => (2) H2O[0] + (1) H+[0] + (1) Porphobilinogen[0]
rxn00048	6
rxn00060	porphobilinogen:(4-[2-carboxyethyl]-3-[carboxymethyl]pyrrol-2-yl)methyltransferase (hydrolysing)	(1) H2O[0] + (4) Porphobilinogen[0] => (4) NH3[0] + (1) Hydroxymethylbilane[0]
rxn00065	ATP diphosphate-lyase (cyclizing; 3'
rxn00077	ATP:NAD+ 2'-phosphotransferase	(1) ATP[0] + (1) NAD[0] => (1) NADP[0] + (1) ADP[0] + (1) H+[0]
rxn00083	NADPH:NAD+ oxidoreductase	(1) NAD[0] + (1) NADPH[0] <=> (1) NADH[0] + (1) NADP[0]
rxn00085	L-Glutamate:NADP+ oxidoreductase (transaminating)	(1) NADP[0] + (2) L-Glutamate[0] <=> (1) NADPH[0] + (1) 2-Oxoglutarate[0] + (1) L-Glutamine[0] + (1) H+[0]
rxn00086	glutathione:NADP+ oxidoreductase	(1) NADP[0] + (2) GSH[0] <=> (1) NADPH[0] + (1) H+[0] + (1) Oxidized glutathione[0]
rxn00095	P1
rxn00097	ATP:AMP phosphotransferase	(1) ATP[0] + (1) AMP[0] + (1) H+[0] <=> (2) ADP[0]
rxn00100	ATP:dephospho-CoA 3'-phosphotransferase	(1) ATP[0] + (1) Dephospho-CoA[0] => (1) ADP[0] + (1) CoA[0] + (1) H+[0]
rxn00101	Urea amidohydrolase	(1) H2O[0] + (2) H+[0] + (1) Urea[0] => (1) CO2[0] + (2) NH3[0]
rxn00102	carbonate hydro-lyase (carbon-dioxide-forming)	(1) H+[0] + (1) H2CO3[0] <=> (1) H2O[0] + (1) CO2[0]
rxn00105	ATP:nicotinamide-nucleotide adenylyltransferase	(1) ATP[0] + (1) Nicotinamide ribonucleotide[0] <=> (1) NAD[0] + (1) PPi[0]
rxn00117	ATP:UDP phosphotransferase	(1) ATP[0] + (1) UDP[0] <=> (1) ADP[0] + (1) UTP[0]
rxn00119	ATP:UMP phosphotransferase	(1) ATP[0] + (1) H+[0] + (1) UMP[0] <=> (1) ADP[0] + (1) UDP[0]
rxn00122	ATP:FMN adenylyltransferase	(1) ATP[0] + (1) FMN[0] <=> (1) PPi[0] + (1) FAD[0]
rxn00124	ATP:pyridoxal 5'-phosphotransferase	(1) ATP[0] + (1) Pyridoxal[0] => (1) ADP[0] + (1) Pyridoxal phosphate[0] + (1) H+[0]
rxn00126	ATP:L-methionine S-adenosyltransferase	(1) H2O[0] + (1) ATP[0] + (1) L-Methionine[0] <= (1) Phosphate[0] + (1) PPi[0] + (1) S-Adenosyl-L-methionine[0] + (1) H+[0]
rxn00127	S-adenosyl-L-methionine carboxy-lyase [(5-deoxy-5-adenosyl)(3-aminopropyl)methylsulfonium-forming]	(1) S-Adenosyl-L-methionine[0] + (1) H+[0] => (1) CO2[0] + (1) S-Adenosylmethioninamine[0]
rxn00131	AMP phosphoribohydrolase	(1) H2O[0] + (1) AMP[0] <=> (1) ribose-5-phosphate[0] + (1) Adenine[0]
rxn00132	Adenosine 5'-monophosphate phosphohydrolase	(1) H2O[0] + (1) AMP[0] <=> (1) Phosphate[0] + (1) Adenosine[0]
rxn00134	ATP:adenosine 5'-phosphotransferase	(1) ATP[0] + (1) Adenosine[0] => (1) ADP[0] + (1) AMP[0] + (1) H+[0]
rxn00137	Adenosine 3'
rxn00138	deamido-NAD+:ammonia ligase (AMP-forming)	(1) ATP[0] + (1) NH3[0] + (1) Deamido-NAD[0] => (1) NAD[0] + (1) PPi[0] + (1) AMP[0] + (2) H+[0]
rxn00139	AMP:diphosphate phospho-D-ribosyltransferase	(1) PPi[0] + (1) AMP[0] + (1) H+[0] <= (1) PRPP[0] + (1) Adenine[0]
rxn00141	S-Adenosyl-L-homocysteine hydrolase	(1) H2O[0] + (1) S-Adenosyl-homocysteine[0] <=> (1) Homocysteine[0] + (1) Adenosine[0]
rxn00147	ATP:pyruvate
rxn00148	ATP:pyruvate 2-O-phosphotransferase	(1) ATP[0] + (1) Pyruvate[0] <=> (1) ADP[0] + (1) Phosphoenolpyruvate[0] + (1) H+[0]
rxn00159	(S)-malate:NAD+ oxidoreductase (decarboxylating)	(1) NAD[0] + (1) L-Malate[0] => (1) NADH[0] + (1) CO2[0] + (1) Pyruvate[0]
rxn00160	(R)-Malate:NAD+ oxidoreductase (decarboxylating)	(1) NAD[0] + (1) D-Malate[0] => (1) NADH[0] + (1) CO2[0] + (1) Pyruvate[0]
rxn00161	(S)-Malate:NADP+ oxidoreductase(oxaloacetate-decarboxylating)	(1) NADP[0] + (1) L-Malate[0] => (1) NADPH[0] + (1) CO2[0] + (1) Pyruvate[0]
rxn00165	L-serine ammonia-lyase	(1) L-Serine[0] => (1) NH3[0] + (1) Pyruvate[0]
rxn00179	ATP:L-glutamate 5-phosphotransferase	(1) ATP[0] + (1) L-Glutamate[0] <=> (1) ADP[0] + (1) L-Glutamyl 5-phosphate[0]
rxn00183	L-Glutamate 5-semialdehyde:NAD+ oxidoreductase	(1) H2O[0] + (1) NAD[0] + (1) L-Glutamate5-semialdehyde[0] <=> (1) NADH[0] + (1) L-Glutamate[0] + (2) H+[0]
rxn00187	L-Glutamate:ammonia ligase (ADP-forming)	(1) ATP[0] + (1) NH3[0] + (1) L-Glutamate[0] => (1) ADP[0] + (1) Phosphate[0] + (1) L-Glutamine[0] + (1) H+[0]
rxn00189	L-Glutamine amidohydrolase	(1) H2O[0] + (1) L-Glutamine[0] => (1) NH3[0] + (1) L-Glutamate[0]
rxn00191	L-Alanine:2-oxoglutarate aminotransferase	(1) 2-Oxoglutarate[0] + (1) L-Alanine[0] <=> (1) Pyruvate[0] + (1) L-Glutamate[0]
rxn00192	acetyl-CoA:L-glutamate N-acetyltransferase	(1) Acetyl-CoA[0] + (1) L-Glutamate[0] => (1) CoA[0] + (1) H+[0] + (1) N-Acetyl-L-glutamate[0]
rxn00193	glutamate racemase	(1) L-Glutamate[0] <=> (1) D-Glutamate[0]
rxn00198	Isocitrate:NADP+ oxidoreductase (decarboxylating)	(1) NADP[0] + (1) Isocitrate[0] => (1) NADPH[0] + (1) CO2[0] + (1) 2-Oxoglutarate[0]
rxn00206	superoxide:superoxide oxidoreductase	(2) H+[0] + (2) O2-[0] => (1) O2[0] + (1) H2O2[0]
rxn00208	Pyridoxamine-5'-phosphate:oxygen oxidoreductase (deaminating)	(1) H2O[0] + (1) O2[0] + (1) Pyridoxamine phosphate[0] => (1) NH3[0] + (1) Pyridoxal phosphate[0] + (1) H2O2[0]
rxn00209	Pyridoxine 5-phosphate:oxygen oxidoreductase	(1) O2[0] + (1) Pyridoxine phosphate[0] => (1) Pyridoxal phosphate[0] + (1) H2O2[0]
rxn00211	UDP-glucose:NAD+ 6-oxidoreductase	(1) H2O[0] + (2) NAD[0] + (1) UDP-glucose[0] <=> (2) NADH[0] + (3) H+[0] + (1) UDPglucuronate[0]
rxn00213	UTP:alpha-D-glucose-1-phosphate uridylyltransferase	(1) UTP[0] + (1) Glucose-1-phosphate[0] <=> (1) PPi[0] + (1) UDP-glucose[0]
rxn00214	UDP-glucose 4-epimerase	(1) UDP-glucose[0] <=> (1) UDP-galactose[0]
rxn00222	cellobiose glucohydrolase	(1) H2O[0] + (1) CELB[0] => (2) D-Glucose[0]
rxn00225	ATP:acetate phosphotransferase	(1) ATP[0] + (1) Acetate[0] <=> (1) ADP[0] + (1) Acetylphosphate[0]
rxn00237	ATP:GDP phosphotransferase	(1) ATP[0] + (1) GDP[0] <=> (1) ADP[0] + (1) GTP[0]
rxn00239	ATP:GMP phosphotransferase	(1) ATP[0] + (1) H+[0] + (1) GMP[0] <=> (1) ADP[0] + (1) GDP[0]
rxn00242	guanosine-3'
rxn00247	ATP:oxaloacetate carboxy-lyase (transphosphorylating;phosphoenolpyruvate-forming)	(1) ATP[0] + (1) Oxaloacetate[0] => (1) ADP[0] + (1) CO2[0] + (1) Phosphoenolpyruvate[0]
rxn00250	Pyruvate:carbon-dioxide ligase (ADP-forming)	(1) ATP[0] + (1) Pyruvate[0] + (1) H2CO3[0] <=> (1) ADP[0] + (1) Phosphate[0] + (1) Oxaloacetate[0] + (1) H+[0]
rxn00251	phosphate:oxaloacetate carboxy-lyase (adding phosphate;phosphoenolpyruvate-forming)	(1) Phosphate[0] + (1) Oxaloacetate[0] + (1) H+[0] => (1) H2O[0] + (1) CO2[0] + (1) Phosphoenolpyruvate[0]
rxn00256	acetyl-CoA:oxaloacetate C-acetyltransferase (thioester-hydrolysing)	(1) CoA[0] + (1) H+[0] + (1) Citrate[0] <= (1) H2O[0] + (1) Acetyl-CoA[0] + (1) Oxaloacetate[0]
rxn00260	L-Aspartate:2-oxoglutarate aminotransferase	(1) 2-Oxoglutarate[0] + (1) L-Aspartate[0] <=> (1) L-Glutamate[0] + (1) Oxaloacetate[0]
rxn00269	glycine:oxygen oxidoreductase (deaminating)	(1) H2O[0] + (1) O2[0] + (1) Glycine[0] => (1) NH3[0] + (1) H2O2[0] + (1) Glyoxalate[0]
rxn00283	alanine racemase	(1) L-Alanine[0] <=> (1) D-Alanine[0]
rxn00288	Succinate:(acceptor) oxidoreductase	(1) FAD[0] + (1) Succinate[0] + (1) H+[0] <=> (1) Fumarate[0] + (1) FADH2[0]
rxn00290	succinyl-CoA:acetoacetate CoA-transferase	(1) Succinyl-CoA[0] + (1) Acetoacetate[0] <=> (1) Succinate[0] + (1) Acetoacetyl-CoA[0]
rxn00291	N-succinyl-L-glutamate amidohydrolase	(1) H2O[0] + (1) N-Succinyl-L-glutamate[0] <=> (1) L-Glutamate[0] + (1) Succinate[0]
rxn00293	UTP:N-acetyl-alpha-D-glucosamine-1-phosphate uridylyltransferase	(1) UTP[0] + (1) N-Acetyl-D-glucosamine1-phosphate[0] <=> (1) PPi[0] + (1) UDP-N-acetylglucosamine[0]
rxn00295	UDP-N-acetyl-D-glucosamine 4-epimerase	(1) UDP-N-acetylglucosamine[0] <=> (1) UDP-N-acetyl-D-galactosamine[0]
rxn00297	UDP-N-acetyl-D-glucosamine 2-epimerase	(1) UDP-N-acetylglucosamine[0] <=> (1) UDP-N-acetyl-D-mannosamine[0]
rxn00299	GTP 7
rxn00300	GTP 7
rxn00303	ATP:GTP 3'-diphosphotransferase
rxn00313	meso-2
rxn00330	acetyl-CoA:glyoxylate C-acetyltransferase (thioester-hydrolysing
rxn00336	isocitrate glyoxylate-lyase (succinate-forming)	(1) Isocitrate[0] <=> (1) Succinate[0] + (1) Glyoxalate[0]
rxn00337	ATP:L-aspartate 4-phosphotransferase	(1) ATP[0] + (1) L-Aspartate[0] <=> (1) ADP[0] + (1) 4-Phospho-L-aspartate[0]
rxn00338	L-aspartate:oxygen oxidoreductase	(1) O2[0] + (1) L-Aspartate[0] => (1) H2O2[0] + (1) H+[0] + (1) Iminoaspartate[0]
rxn00342	L-Asparagine amidohydrolase	(1) H2O[0] + (1) L-Asparagine[0] => (1) NH3[0] + (1) L-Aspartate[0]
rxn00346	L-aspartate 1-carboxy-lyase (beta-alanine-forming)	(1) L-Aspartate[0] + (1) H+[0] => (1) CO2[0] + (1) beta-Alanine[0]
rxn00347	L-Aspartate ammonia-lyase	(1) L-Aspartate[0] <=> (1) NH3[0] + (1) Fumarate[0]
rxn00351	gamma-L-glutamyl-L-cysteine:glycine ligase (ADP-forming)	(1) ATP[0] + (1) Glycine[0] + (1) gamma-Glutamylcysteine[0] => (1) ADP[0] + (1) Phosphate[0] + (1) GSH[0] + (1) H+[0]
rxn00361	ATP:adenylylsulfate 3'-phosphotransferase	(1) ATP[0] + (1) APS[0] => (1) ADP[0] + (1) 3-phosphoadenylylsulfate[0] + (1) H+[0]
rxn00363	Cytidine-5'-monophosphate phosphohydrolase	(1) H2O[0] + (1) CMP[0] <=> (1) Phosphate[0] + (1) Cytidine[0]
rxn00364	ATP:CMP phosphotransferase	(1) ATP[0] + (1) CMP[0] + (1) H+[0] <=> (1) ADP[0] + (1) CDP[0]
rxn00371	Formate:NAD+ oxidoreductase	(1) NAD[0] + (1) Formate[0] => (1) NADH[0] + (1) CO2[0]
rxn00392	ATP:riboflavin 5'-phosphotransferase	(1) ATP[0] + (1) Riboflavin[0] => (1) ADP[0] + (1) FMN[0] + (1) H+[0]
rxn00394	L-Arginine amidinohydrolase	(1) H2O[0] + (1) L-Arginine[0] => (1) Ornithine[0] + (1) Urea[0]
rxn00405	L-arginine carboxy-lyase (agmatine-forming)	(1) L-Arginine[0] + (1) H+[0] => (1) CO2[0] + (1) Agmatine[0]
rxn00409	ATP:CDP phosphotransferase	(1) ATP[0] + (1) CDP[0] <=> (1) ADP[0] + (1) CTP[0]
rxn00412	UTP:L-glutamine amido-ligase (ADP-forming)	(1) H2O[0] + (1) ATP[0] + (1) L-Glutamine[0] + (1) UTP[0] => (1) ADP[0] + (1) Phosphate[0] + (1) L-Glutamate[0] + (1) CTP[0] + (2) H+[0]
rxn00414	hydrogen-carbonate:L-glutamine amido-ligase (ADP-forming
rxn00416	L-aspartate:L-glutamine amido-ligase (AMP-forming)	(1) H2O[0] + (1) ATP[0] + (1) L-Aspartate[0] + (1) L-Glutamine[0] => (1) PPi[0] + (1) AMP[0] + (1) L-Glutamate[0] + (2) H+[0] + (1) L-Asparagine[0]
rxn00420	O-phospho-L-serine phosphohydrolase	(1) H2O[0] + (1) phosphoserine[0] <=> (1) Phosphate[0] + (1) L-Serine[0]
rxn00423	acetyl-CoA:L-serine O-acetyltransferase	(1) Acetyl-CoA[0] + (1) L-Serine[0] => (1) CoA[0] + (1) O-Acetyl-L-serine[0]
rxn00429	Formaldehyde:NAD+ oxidoreductase	(1) H2O[0] + (1) NAD[0] + (1) Formaldehyde[0] <=> (1) NADH[0] + (1) Formate[0] + (2) H+[0]
rxn00433	sarcosine:oxygen oxidoreductase (demethylating)	(1) H2O[0] + (1) O2[0] + (1) Sarcosine[0] => (1) H2O2[0] + (1) Glycine[0] + (1) Formaldehyde[0]
rxn00453	O-acetyl-L-homoserine:methanethiol 3-amino-3-carboxypropyltransferase	(1) MTTL[0] + (1) O-Acetyl-L-homoserine[0] <=> (1) Acetate[0] + (1) L-Methionine[0] + (1) H+[0]
rxn00459	2-phospho-D-glycerate hydro-lyase (phosphoenolpyruvate-forming)	(1) 2-Phospho-D-glycerate[0] <=> (1) H2O[0] + (1) Phosphoenolpyruvate[0]
rxn00461	Phosphoenolpyruvate:UDP-N-acetyl-D-glucosamine 1-carboxyvinyl-transferase	(1) UDP-N-acetylglucosamine[0] + (1) Phosphoenolpyruvate[0] <= (1) Phosphate[0] + (1) UDP-N-acetylglucosamine enolpyruvate[0]
rxn00467	L-Ornithine:2-oxo-acid aminotransferase	(1) 2-Oxoglutarate[0] + (1) Ornithine[0] <=> (1) L-Glutamate[0] + (1) L-Glutamate5-semialdehyde[0]
rxn00469	N2-Acetyl-L-ornithine amidohydrolase	(1) H2O[0] + (1) N-Acetylornithine[0] <=> (1) Acetate[0] + (1) Ornithine[0]
rxn00470	L-ornithine carboxy-lyase (putrescine-forming)	(1) Ornithine[0] + (1) H+[0] => (1) CO2[0] + (1) Putrescine[0]
rxn00493	L-Phenylalanine:2-oxoglutarate aminotransferase	(1) 2-Oxoglutarate[0] + (1) L-Phenylalanine[0] <=> (1) L-Glutamate[0] + (1) Phenylpyruvate[0]
rxn00501	3-Oxopropanoate:NAD+ oxidoreductase (decarboxylating
rxn00509	Succinate-semialdehyde:NADP+ oxidoreductase	(1) H2O[0] + (1) NADP[0] + (1) 4-Oxobutanoate[0] <=> (1) NADPH[0] + (1) Succinate[0] + (2) H+[0]
rxn00527	L-tyrosine:2-oxoglutarate aminotransferase	(1) 2-Oxoglutarate[0] + (1) L-Tyrosine[0] <=> (1) L-Glutamate[0] + (1) p-hydroxyphenylpyruvate[0]
rxn00533	Acetyl-CoA:carbon-dioxide ligase (ADP-forming)	(1) ATP[0] + (1) Acetyl-CoA[0] + (1) H2CO3[0] <=> (1) ADP[0] + (1) Phosphate[0] + (1) H+[0] + (1) Malonyl-CoA[0]
rxn00539	ethanolamine ammonia-lyase (acetaldehyde-forming)	(1) Aminoethanol[0] => (1) NH3[0] + (1) Acetaldehyde[0]
rxn00541	L-threonine acetaldehyde-lyase (glycine-forming)	(1) L-Threonine[0] <=> (1) Glycine[0] + (1) Acetaldehyde[0]
rxn00547	ATP:D-fructose 6-phosphotransferase	(1) ATP[0] + (1) D-Fructose[0] => (1) ADP[0] + (1) H+[0] + (1) D-fructose-6-phosphate[0]
rxn00549	D-Fructose-1
rxn00555	L-glutamine:D-fructose-6-phosphate isomerase (deaminating)	(1) L-Glutamine[0] + (1) D-fructose-6-phosphate[0] <=> (1) L-Glutamate[0] + (1) D-Glucosamine phosphate[0]
rxn00558	D-glucose-6-phosphate aldose-ketose-isomerase	(1) D-glucose-6-phosphate[0] <=> (1) D-fructose-6-phosphate[0]
rxn00559	D-mannose-6-phosphate aldose-ketose-isomerase	(1) D-mannose-6-phosphate[0] <=> (1) D-fructose-6-phosphate[0]
rxn00601	succinyl-CoA:L-arginine N2-succinyltransferase	(1) L-Arginine[0] + (1) Succinyl-CoA[0] => (1) CoA[0] + (1) H+[0] + (1) N2-Succinyl-L-arginine[0]
rxn00602	(R)-Methylmalonyl-CoA CoA-carbonylmutase	(1) L-methylmalonyl-CoA[0] <=> (1) Succinyl-CoA[0]
rxn00604	D-glucose-6-phosphate:NADP+ 1-oxidoreductase	(1) NADP[0] + (1) D-glucose-6-phosphate[0] <=> (1) NADPH[0] + (1) H+[0] + (1) 6-phospho-D-glucono-1-5-lactone[0]
rxn00612	sn-Glycerol-3-phosphate:NADP+ 2-oxidoreductase	(1) NADP[0] + (1) Glycerol-3-phosphate[0] <=> (1) NADPH[0] + (1) H+[0] + (1) Glycerone-phosphate[0]
rxn00615	ATP:glycerol 3-phosphotransferase	(1) ATP[0] + (1) Glycerol[0] => (1) ADP[0] + (1) H+[0] + (1) Glycerol-3-phosphate[0]
rxn00623	hydrogen-sulfide:NADP+ oxidoreductase	(3) H2O[0] + (3) NADP[0] + (1) H2S[0] <= (3) NADPH[0] + (3) H+[0] + (1) Sulfite[0]
rxn00629	D-Mannitol:NAD+ 2-oxidoreductase	(1) NAD[0] + (1) D-Mannitol[0] <=> (1) NADH[0] + (1) H+[0] + (1) D-Fructose[0]
rxn00638	GDP-D-mannose:NAD+ 6-oxidoreductase	(1) H2O[0] + (2) NAD[0] + (1) GDP-mannose[0] <=> (2) NADH[0] + (3) H+[0] + (1) GDP-D-mannuronate[0]
rxn00642	GDP-mannose 4
rxn00646	L-glutamate:L-cysteine gamma-ligase (ADP-forming)	(1) ATP[0] + (1) L-Glutamate[0] + (1) L-Cysteine[0] => (1) ADP[0] + (1) Phosphate[0] + (1) H+[0] + (1) gamma-Glutamylcysteine[0]
rxn00649	O3-acetyl-L-serine:hydrogen-sulfide 2-amino-2-carboxyethyltransferase	(1) H2S[0] + (1) O-Acetyl-L-serine[0] <=> (1) Acetate[0] + (1) L-Cysteine[0]
rxn00656	L-Alanine:3-oxopropanoate aminotransferase	(1) L-Alanine[0] + (1) 3-Oxopropanoate[0] <=> (1) Pyruvate[0] + (1) beta-Alanine[0]
rxn00670	propanoyl-CoA:phosphate propanoyltransferase	(1) Phosphate[0] + (1) Propionyl-CoA[0] <=> (1) CoA[0] + (1) Propionyl phosphate[0]
rxn00671	2-Methyl-3-oxopropanoate:NAD+ oxidoreductase (CoA-propanoylating)	(1) NAD[0] + (1) CoA[0] + (1) 3-Oxo-2-methylpropanoate[0] => (1) NADH[0] + (1) CO2[0] + (1) Propionyl-CoA[0]
rxn00676	acetyl-CoA:propanoyl-CoA 2-C-acetyltransferase	(1) Acetyl-CoA[0] + (1) Propionyl-CoA[0] <=> (1) CoA[0] + (1) 2-Methylacetoacetyl-CoA[0]
rxn00692	5
rxn00693	5-Methyltetrahydrofolate:L-homocysteine S-methyltransferase	(1) Homocysteine[0] + (1) 5-Methyltetrahydrofolate[0] <=> (1) L-Methionine[0] + (1) Tetrahydrofolate[0]
rxn00701	UDP-glucose:alpha-D-galactose-1-phosphate uridylyltransferase	(1) UDP-glucose[0] + (1) D-Galactose 1-phosphate[0] <=> (1) UDP-galactose[0] + (1) Glucose-1-phosphate[0]
rxn00704	alpha-D-Glucose 1-phosphate 1
rxn00708	Uridine 5'-monophosphate phosphohydrolase	(1) H2O[0] + (1) UMP[0] <=> (1) Phosphate[0] + (1) Uridine[0]
rxn00710	orotidine-5'-phosphate carboxy-lyase (UMP-forming)	(1) H+[0] + (1) Orotidylic acid[0] => (1) CO2[0] + (1) UMP[0]
rxn00727	Chorismate pyruvate-lyase (amino-accepting)	(1) L-Glutamine[0] + (1) Chorismate[0] => (1) Pyruvate[0] + (1) L-Glutamate[0] + (1) H+[0] + (1) Anthranilate[0]
rxn00737	L-threonine ammonia-lyase (2-oxobutanoate-forming)	(1) L-Threonine[0] => (1) NH3[0] + (1) 2-Oxobutyrate[0]
rxn00747	D-glyceraldehyde-3-phosphate aldose-ketose-isomerase	(1) Glyceraldehyde3-phosphate[0] <=> (1) Glycerone-phosphate[0]
rxn00763	Glycerol:NAD+ oxidoreductase	(1) NAD[0] + (1) Glycerol[0] <=> (1) NADH[0] + (1) H+[0] + (1) D-Glyceraldehyde[0]
rxn00770	ATP:D-ribose-5-phosphate diphosphotransferase	(1) ATP[0] + (1) ribose-5-phosphate[0] => (1) AMP[0] + (1) H+[0] + (1) PRPP[0]
rxn00772	ATP:D-ribose 5-phosphotransferase	(1) ATP[0] + (1) D-Ribose[0] => (1) ADP[0] + (1) H+[0] + (1) ribose-5-phosphate[0]
rxn00776	uracil hydro-lyase (adding D-ribose 5-phosphate;pseudouridine-5'-phosphate-forming)	(1) Uracil[0] + (1) ribose-5-phosphate[0] <=> (1) H2O[0] + (1) Pseudouridine 5'-phosphate[0]
rxn00777	D-ribose-5-phosphate aldose-ketose-isomerase	(1) ribose-5-phosphate[0] <=> (1) D-Ribulose5-phosphate[0]
rxn00781	D-glyceraldehyde-3-phosphate:NAD+ oxidoreductase (phosphorylating)
rxn00785	D-Fructose 6-phosphate:D-glyceraldehyde-3-phosphate glycolaldehyde transferase	(1) D-fructose-6-phosphate[0] + (1) Glyceraldehyde3-phosphate[0] <=> (1) D-Xylulose5-phosphate[0] + (1) D-Erythrose4-phosphate[0]
rxn00786	D-fructose-1
rxn00789	1-(5-phospho-D-ribosyl)-ATP:diphosphate phospho-alpha-D-ribosyl-transferase	(1) PPi[0] + (1) H+[0] + (1) Phosphoribosyl-ATP[0] <= (1) ATP[0] + (1) PRPP[0]
rxn00790	5-phosphoribosylamine:diphosphate phospho-alpha-D-ribosyltransferase (glutamate-amidating)	(1) PPi[0] + (1) L-Glutamate[0] + (1) H+[0] + (1) 5-Phosphoribosylamine[0] <= (1) H2O[0] + (1) L-Glutamine[0] + (1) PRPP[0]
rxn00791	N-(5-Phospho-D-ribosyl)anthranilate:pyrophosphate phosphoribosyl-transferase	(1) PPi[0] + (1) H+[0] + (1) N-5-phosphoribosyl-anthranilate[0] <= (1) Anthranilate[0] + (1) PRPP[0]
rxn00799	(S)-malate hydro-lyase (fumarate-forming)	(1) L-Malate[0] <=> (1) H2O[0] + (1) Fumarate[0]
rxn00800	N6-(1
rxn00802	2-(Nomega-L-arginino)succinate arginine-lyase (fumarate-forming)	(1) L-Argininosuccinate[0] <=> (1) L-Arginine[0] + (1) Fumarate[0]
rxn00806	L-Leucine:2-oxoglutarate aminotransferase	(1) 2-Oxoglutarate[0] + (1) L-Leucine[0] <=> (1) L-Glutamate[0] + (1) 4MOP[0]
rxn00831	Inosine 5'-monophosphate phosphohydrolase	(1) H2O[0] + (1) IMP[0] <=> (1) Phosphate[0] + (1) Inosine[0]
rxn00832	IMP 1
rxn00834	IMP:NAD+ oxidoreductase	(1) H2O[0] + (1) NAD[0] + (1) IMP[0] <=> (1) NADH[0] + (1) H+[0] + (1) XMP[0]
rxn00836	IMP:diphosphate phospho-D-ribosyltransferase	(1) PPi[0] + (1) H+[0] + (1) IMP[0] <= (1) PRPP[0] + (1) HYXN[0]
rxn00838	IMP:L-aspartate ligase (GDP-forming)	(1) GTP[0] + (1) L-Aspartate[0] + (1) IMP[0] => (1) Phosphate[0] + (1) GDP[0] + (2) H+[0] + (1) Adenylosuccinate[0]
rxn00839	ATP:dADP phosphotransferase	(1) ATP[0] + (1) dADP[0] <=> (1) ADP[0] + (1) dATP[0]
rxn00851	D-alanine:D-alanine ligase (ADP-forming)	(1) ATP[0] + (2) D-Alanine[0] => (1) ADP[0] + (1) Phosphate[0] + (1) H+[0] + (1) Ala-Ala[0]
rxn00853	N-Carbamoylputrescine amidohydrolase	(1) H2O[0] + (2) H+[0] + (1) N-Carbamoylputrescine[0] => (1) CO2[0] + (1) NH3[0] + (1) Putrescine[0]
rxn00856	putrescine:2-oxoglutarate aminotransferase	(1) 2-Oxoglutarate[0] + (1) Putrescine[0] <=> (1) L-Glutamate[0] + (1) 4-Aminobutanal[0]
rxn00859	L-Histidinol:NAD+ oxidoreductase	(1) H2O[0] + (2) NAD[0] + (1) L-Histidinol[0] <=> (2) NADH[0] + (3) H+[0] + (1) L-Histidine[0]
rxn00867	L-histidine ammonia-lyase (urocanate-forming)	(1) L-Histidine[0] => (1) NH3[0] + (1) Urocanate[0]
rxn00872	Butanoyl-CoA:oxygen 2-oxidoreductase	(1) FAD[0] + (1) H+[0] + (1) Butyryl-CoA[0] <=> (1) Crotonyl-CoA[0] + (1) FADH2[0]
rxn00874	butanoyl-CoA:acetyl-CoA C-butanoyltransferase	(1) Acetyl-CoA[0] + (1) Butyryl-CoA[0] <=> (1) CoA[0] + (1) 3-Oxohexanoyl-CoA[0]
rxn00898	2
rxn00902	acetyl-CoA:3-methyl-2-oxobutanoate C-acetyltransferase (thioester-hydrolysing
rxn00903	L-Valine:2-oxoglutarate aminotransferase	(1) 2-Oxoglutarate[0] + (1) L-Valine[0] <=> (1) L-Glutamate[0] + (1) 3-Methyl-2-oxobutanoate[0]
rxn00907	5
rxn00912	5
rxn00913	Guanosine 5'-monophosphate phosphohydrolase	(1) H2O[0] + (1) GMP[0] <=> (1) Phosphate[0] + (1) Guanosine[0]
rxn00917	Xanthosine-5'-phosphate:L-glutamine amido-ligase (AMP-forming)	(1) H2O[0] + (1) ATP[0] + (1) L-Glutamine[0] + (1) XMP[0] => (1) PPi[0] + (1) AMP[0] + (1) L-Glutamate[0] + (3) H+[0] + (1) GMP[0]
rxn00926	Adenine aminohydrolase	(1) H2O[0] + (1) H+[0] + (1) Adenine[0] => (1) NH3[0] + (1) HYXN[0]
rxn00927	Adenosine ribohydrolase	(1) H2O[0] + (1) Adenosine[0] <=> (1) D-Ribose[0] + (1) Adenine[0]
rxn00931	L-Proline:NADP+ 5-oxidoreductase	(1) NADP[0] + (1) L-Proline[0] => (1) NADPH[0] + (2) H+[0] + (1) 1-Pyrroline-5-carboxylate[0]
rxn00935	(S)-Malate:(acceptor) oxidoreductase	(1) FAD[0] + (1) H+[0] + (1) L-Malate[0] => (1) Oxaloacetate[0] + (1) FADH2[0]
rxn00947	Palmitate:CoA ligase (AMP-forming)	(1) ATP[0] + (1) CoA[0] + (1) Palmitate[0] => (1) PPi[0] + (1) AMP[0] + (1) H+[0] + (1) Palmitoyl-CoA[0]
rxn00950	Cystathionine L-homocysteine-lyase (deaminating)	(1) H2O[0] + (1) Cystathionine[0] => (1) NH3[0] + (1) Pyruvate[0] + (1) Homocysteine[0]
rxn00966	chorismate pyruvate-lyase (4-hydroxybenzoate-forming)	(1) Pyruvate[0] + (1) 4-Hydroxybenzoate[0] <= (1) Chorismate[0]
rxn00973	citrate hydroxymutase	(1) Citrate[0] <=> (1) Isocitrate[0]
rxn00974	citrate hydro-lyase (cis-aconitate-forming)	(1) Citrate[0] <=> (1) H2O[0] + (1) cis-Aconitate[0]
rxn00985	ATP:propanoate phosphotransferase	(1) ATP[0] + (1) Propionate[0] <=> (1) ADP[0] + (1) Propionyl phosphate[0]
rxn00988	Acetoacetate:CoA ligase (AMP-forming)	(1) ATP[0] + (1) CoA[0] + (1) Acetoacetate[0] => (1) PPi[0] + (1) AMP[0] + (1) H+[0] + (1) Acetoacetyl-CoA[0]
rxn00991	(S)-3-hydroxy-3-methylglutaryl-CoA acetoacetate-lyase (acetyl-CoA-forming)	(1) HMG-CoA[0] <=> (1) Acetyl-CoA[0] + (1) Acetoacetate[0]
rxn00993	4-fumarylacetoacetate fumarylhydrolase	(1) H+[0] + (1) Fumarate[0] + (1) Acetoacetate[0] <= (1) H2O[0] + (1) Fumarylacetoacetate[0]
rxn01000	prephenate hydro-lyase (decarboxylating; phenylpyruvate-forming)	(1) H+[0] + (1) Prephenate[0] => (1) H2O[0] + (1) CO2[0] + (1) Phenylpyruvate[0]
rxn01011	D-Glycerate:NAD+ 2-oxidoreductase	(1) NAD[0] + (1) Glycerate[0] <=> (1) NADH[0] + (1) H+[0] + (1) Hydroxypyruvate[0]
rxn01018	carbamoyl-phosphate:L-aspartate carbamoyltransferase	(1) L-Aspartate[0] + (1) Carbamoylphosphate[0] <=> (1) Phosphate[0] + (1) H+[0] + (1) N-Carbamoyl-L-aspartate[0]
rxn01019	Carbamoyl-phosphate:L-ornithine carbamoyltransferase	(1) Ornithine[0] + (1) Carbamoylphosphate[0] <=> (1) Phosphate[0] + (1) H+[0] + (1) Citrulline[0]
rxn01022	S-methyl-5'-thioadenosine:phosphate S-methyl-5-thio-alpha-D-ribosyl-transferase	(1) Phosphate[0] + (1) 5-Methylthioadenosine[0] <=> (1) Adenine[0] + (1) methylthioribose-1-phosphate[0]
rxn01029	Agmatine iminohydrolase	(1) H2O[0] + (1) Agmatine[0] => (1) NH3[0] + (1) N-Carbamoylputrescine[0]
rxn01053	(S)-lactaldehyde:NAD+ oxidoreductase	(1) H2O[0] + (1) NAD[0] + (1) L-Lactaldehyde[0] <=> (1) NADH[0] + (2) H+[0] + (1) L-Lactate[0]
rxn01100	ATP:3-phospho-D-glycerate 1-phosphotransferase
rxn01101	3-Phospho-D-glycerate:NAD+ 2-oxidoreductase	(1) NAD[0] + (1) 3-Phosphoglycerate[0] <=> (1) NADH[0] + (1) H+[0] + (1) 3-Phosphonooxypyruvate[0]
rxn01102	ATP:(R)-glycerate 3-phosphotransferase	(1) ATP[0] + (1) Glycerate[0] => (1) ADP[0] + (1) H+[0] + (1) 3-Phosphoglycerate[0]
rxn01106	2-Phospho-D-glycerate 2
rxn01115	6-phospho-D-gluconate:NADP+ 2-oxidoreductase (decarboxylating)	(1) NADP[0] + (1) 6-Phospho-D-gluconate[0] => (1) NADPH[0] + (1) CO2[0] + (1) D-Ribulose5-phosphate[0]
rxn01116	D-Ribulose-5-phosphate 3-epimerase	(1) D-Ribulose5-phosphate[0] <=> (1) D-Xylulose5-phosphate[0]
rxn01117	D-arabinose-5-phosphate aldose-ketose-isomerase	(1) D-Arabinose5-phosphate[0] <=> (1) D-Ribulose5-phosphate[0]
rxn01127	ATP:dAMP phosphotransferase	(1) ATP[0] + (1) H+[0] + (1) dAMP[0] <=> (1) ADP[0] + (1) dADP[0]
rxn01134	Maltose alpha-D-glucosylmutase	(1) Maltose[0] <=> (1) TRHL[0]
rxn01145	Thymidylate 5'-phosphohydrolase	(1) H2O[0] + (1) dTMP[0] <=> (1) Phosphate[0] + (1) Thymidine[0]
rxn01192	Protocatechuate:oxygen 3
rxn01199	ATP:D-xylulose 5-phosphotransferase	(1) ATP[0] + (1) D-Lyxulose[0] => (1) ADP[0] + (1) H+[0] + (1) D-Xylulose5-phosphate[0]
rxn01200	Sedoheptulose-7-phosphate:D-glyceraldehyde-3-phosphate glycolaldehyde transferase	(1) Glyceraldehyde3-phosphate[0] + (1) Sedoheptulose7-phosphate[0] <=> (1) ribose-5-phosphate[0] + (1) D-Xylulose5-phosphate[0]
rxn01204	4-aminobutanoate:2-oxoglutarate aminotransferase	(1) 2-Oxoglutarate[0] + (1) GABA[0] <=> (1) L-Glutamate[0] + (1) 4-Oxobutanoate[0]
rxn01211	5
rxn01218	2'-Deoxycytidine 5'-monophosphate phosphohydrolase	(1) H2O[0] + (1) dCMP[0] <=> (1) Phosphate[0] + (1) Deoxycytidine[0]
rxn01219	ATP:dCMP phosphotransferase	(1) ATP[0] + (1) H+[0] + (1) dCMP[0] <=> (1) ADP[0] + (1) dCDP[0]
rxn01241	Dihydrolipoamide:NAD+ oxidoreductase	(1) NAD[0] + (1) Dihydrolipoamide[0] <=> (1) NADH[0] + (1) H+[0] + (1) Lipoamide[0]
rxn01255	5-O-(1-Carboxyvinyl)-3-phosphoshikimate phosphate-lyase (chorismate-forming)	(1) 5-O--1-Carboxyvinyl-3-phosphoshikimate[0] => (1) Phosphate[0] + (1) Chorismate[0]
rxn01256	Chorismate pyruvatemutase	(1) Chorismate[0] => (1) Prephenate[0]
rxn01257	chorismate:L-glutamine aminotransferase	(1) L-Glutamine[0] + (1) Chorismate[0] <=> (1) L-Glutamate[0] + (1) ADC[0]
rxn01258	chorismate hydroxymutase	(1) Chorismate[0] <=> (1) Isochorismate[0]
rxn01268	Prephenate:NAD+ oxidoreductase(decarboxylating)	(1) NAD[0] + (1) Prephenate[0] => (1) NADH[0] + (1) CO2[0] + (1) p-hydroxyphenylpyruvate[0]
rxn01275	ATP:D-Gluconate 6-phosphotransferase	(1) ATP[0] + (1) GLCN[0] => (1) ADP[0] + (1) H+[0] + (1) 6-Phospho-D-gluconate[0]
rxn01297	hypoxanthine:NAD+ oxidoreductase	(1) H2O[0] + (1) NAD[0] + (1) HYXN[0] <=> (1) NADH[0] + (1) H+[0] + (1) XAN[0]
rxn01299	Inosine ribohydrolase	(1) H2O[0] + (1) Inosine[0] <=> (1) D-Ribose[0] + (1) HYXN[0]
rxn01302	L-homoserine:NADP+ oxidoreductase	(1) NADP[0] + (1) L-Homoserine[0] <=> (1) NADPH[0] + (1) H+[0] + (1) L-Aspartate4-semialdehyde[0]
rxn01303	Acetyl-CoA:L-homoserine O-acetyltransferase	(1) Acetyl-CoA[0] + (1) L-Homoserine[0] => (1) CoA[0] + (1) O-Acetyl-L-homoserine[0]
rxn01304	Succinyl-CoA:L-homoserine O-succinyltransferase	(1) Succinyl-CoA[0] + (1) L-Homoserine[0] => (1) CoA[0] + (1) O-Succinyl-L-homoserine[0]
rxn01329	D-mannose 6-phosphate 1
rxn01331	D-erythrose 4-phosphate:NAD+ oxidoreductase	(1) H2O[0] + (1) NAD[0] + (1) D-Erythrose4-phosphate[0] <=> (1) NADH[0] + (2) H+[0] + (1) 4-Phosphoerythronate[0]
rxn01332	Phosphoenolpyruvate:D-erythrose-4-phosphate C-(1-carboxyvinyl)transferase (phosphate hydrolysing
rxn01333	sedoheptulose-7-phosphate:D-glyceraldehyde-3-phosphate glyceronetransferase	(1) Glyceraldehyde3-phosphate[0] + (1) Sedoheptulose7-phosphate[0] <=> (1) D-fructose-6-phosphate[0] + (1) D-Erythrose4-phosphate[0]
rxn01353	ATP:dGDP phosphotransferase	(1) ATP[0] + (1) dGDP[0] <=> (1) ADP[0] + (1) dGTP[0]
rxn01362	Orotidine-5'-phosphate:diphosphate phospho-alpha-D-ribosyl-transferase	(1) PPi[0] + (1) H+[0] + (1) Orotidylic acid[0] <= (1) PRPP[0] + (1) Orotate[0]
rxn01387	Isocitrate:NADP+ oxidoreductase	(1) NADP[0] + (1) Isocitrate[0] <=> (1) NADPH[0] + (1) H+[0] + (1) Oxalosuccinate[0]
rxn01388	isocitrate hydro-lyase (cis-aconitate-forming)	(1) Isocitrate[0] <=> (1) H2O[0] + (1) cis-Aconitate[0]
rxn01396	ATP:pyridoxine 5'-phosphotransferase	(1) ATP[0] + (1) Pyridoxol[0] => (1) ADP[0] + (1) H+[0] + (1) Pyridoxine phosphate[0]
rxn01406	S-adenosylmethioninamine:putrescine 3-aminopropyltransferase	(1) Putrescine[0] + (1) S-Adenosylmethioninamine[0] <=> (1) H+[0] + (1) 5-Methylthioadenosine[0] + (1) Spermidine[0]
rxn01434	L-Citrulline:L-aspartate ligase (AMP-forming)	(1) ATP[0] + (1) L-Aspartate[0] + (1) Citrulline[0] => (1) PPi[0] + (1) AMP[0] + (2) H+[0] + (1) L-Argininosuccinate[0]
rxn01445	2'-Deoxyguanosine 5'-monophosphate phosphohydrolase	(1) H2O[0] + (1) dGMP[0] <=> (1) Phosphate[0] + (1) Deoxyguanosine[0]
rxn01451	(S)-3-Hydroxybutanoyl-CoA:NAD+ oxidoreductase	(1) NAD[0] + (1) (S)-3-Hydroxybutyryl-CoA[0] <=> (1) NADH[0] + (1) H+[0] + (1) Acetoacetyl-CoA[0]
rxn01466	Geranyl-diphosphate:isopentenyl-diphosphate geranyltrans-transferase	(1) Isopentenyldiphosphate[0] + (1) Geranyldiphosphate[0] => (1) PPi[0] + (1) H+[0] + (1) Farnesyldiphosphate[0]
rxn01476	6-Phospho-D-glucono-1
rxn01477	6-Phospho-D-gluconate hydro-lyase(2-dehydro-3-deoxy-6-phospho-D-gluconate-forming)	(1) 6-Phospho-D-gluconate[0] => (1) H2O[0] + (1) 2-Keto-3-deoxy-6-phosphogluconate[0]
rxn01485	D-Glucosamine 1-phosphate 1
rxn01492	ATP:D-fructose-1-phosphate 6-phosphotransferase
rxn01504	(S)-3-Hydroxy-3-methylglutaryl-CoA hydro-lyase (trans-3-methylglutaconyl-CoA-forming)	(1) HMG-CoA[0] <=> (1) H2O[0] + (1) 3-Methylglutaconyl-CoA[0]
rxn01507	2'-Deoxyadenosine 5'-monophosphate phosphohydrolase	(1) H2O[0] + (1) dAMP[0] <=> (1) Phosphate[0] + (1) Deoxyadenosine[0]
rxn01512	ATP:dTDP phosphotransferase	(1) ATP[0] + (1) dTDP[0] <=> (1) ADP[0] + (1) TTP[0]
rxn01517	ATP:dUMP phosphotransferase	(1) ATP[0] + (1) H+[0] + (1) dUMP[0] <=> (1) ADP[0] + (1) dUDP[0]
rxn01521	2'-Deoxyuridine 5'-monophosphate phosphohydrolase	(1) H2O[0] + (1) dUMP[0] <=> (1) Phosphate[0] + (1) Deoxyuridine[0]
rxn01522	xanthine:NAD+ oxidoreductase	(1) H2O[0] + (1) NAD[0] + (1) XAN[0] <=> (1) NADH[0] + (1) H+[0] + (1) Urate[0]
rxn01575	L-Isoleucine:2-oxoglutarate aminotransferase	(1) 2-Oxoglutarate[0] + (1) L-Isoleucine[0] <=> (1) L-Glutamate[0] + (1) 3MOP[0]
rxn01603	7
rxn01626	5
rxn01636	N2-Acetyl-L-ornithine:L-glutamate N-acetyltransferase	(1) L-Glutamate[0] + (1) N-Acetylornithine[0] <=> (1) Ornithine[0] + (1) N-Acetyl-L-glutamate[0]
rxn01637	N2-Acetyl-L-ornithine:2-oxoglutarate aminotransferase	(1) 2-Oxoglutarate[0] + (1) N-Acetylornithine[0] <=> (1) L-Glutamate[0] + (1) 2-Acetamido-5-oxopentanoate[0]
rxn01639	N-Formimino-L-glutamate formiminohydrolase	(1) H2O[0] + (1) N-Formimino-L-glutamate[0] <= (1) L-Glutamate[0] + (1) Formamide[0]
rxn01640	N-Formimino-L-glutamate iminohydrolase	(1) H2O[0] + (1) N-Formimino-L-glutamate[0] <=> (1) NH3[0] + (1) N-Formyl-L-glutamate[0]
rxn01642	4-imidazolone-5-propanoate amidohydrolase	(1) H2O[0] + (1) H+[0] + (1) 4-Imidazolone-5-propanoate[0] => (1) N-Formimino-L-glutamate[0]
rxn01644	L-Aspartate-4-semialdehyde hydro-lyase (adding pyruvate and cyclizing)	(1) Pyruvate[0] + (1) L-Aspartate4-semialdehyde[0] => (2) H2O[0] + (1) H+[0] + (1) Dihydrodipicolinate[0]
rxn01672	dCTP aminohydrolase	(1) H2O[0] + (1) H+[0] + (1) dCTP[0] => (1) NH3[0] + (1) dUTP[0]
rxn01675	dTTP:alpha-D-glucose-1-phosphate thymidylyltransferase	(1) Glucose-1-phosphate[0] + (1) TTP[0] <=> (1) PPi[0] + (1) dTDPglucose[0]
rxn01678	ATP:dUDP phosphotransferase	(1) ATP[0] + (1) dUDP[0] <=> (1) ADP[0] + (1) dUTP[0]
rxn01739	ATP:shikimate 3-phosphotransferase	(1) ATP[0] + (1) Shikimate[0] => (1) ADP[0] + (1) H+[0] + (1) 3-phosphoshikimate[0]
rxn01740	Shikimate:NADP+ 3-oxidoreductase	(1) NADP[0] + (1) Shikimate[0] <=> (1) NADPH[0] + (1) H+[0] + (1) 3-Dehydroshikimate[0]
rxn01746	Allantoate amidinohydrolase	(1) H2O[0] + (1) Allantoate[0] <=> (1) Urea[0] + (1) Ureidoglycolate[0]
rxn01748	Allantoin amidohydrolase	(1) H2O[0] + (1) Allantoin[0] => (1) Allantoate[0]
rxn01790	(R)-Pantoate:NADP+ 2-oxidoreductase	(1) NADP[0] + (1) Pantoate[0] <=> (1) NADPH[0] + (1) H+[0] + (1) 2-Dehydropantoate[0]
rxn01791	(R)-Pantoate:beta-alanine ligase (AMP-forming)	(1) ATP[0] + (1) beta-Alanine[0] + (1) Pantoate[0] => (1) PPi[0] + (1) AMP[0] + (2) H+[0] + (1) PAN[0]
rxn01802	Glutaryl-CoA:(acceptor) 2
rxn01807	ATP:pyridoxal 5'-phosphotransferase	(1) ATP[0] + (1) PM[0] => (1) ADP[0] + (1) H+[0] + (1) Pyridoxamine phosphate[0]
rxn01825	Homogentisate:oxygen 1
rxn01827	4-Hydroxyphenylpyruvate:oxygen oxidoreductase (hydroxylating
rxn01851	4-aminobutanal:NAD+ 1-oxidoreductase	(1) H2O[0] + (1) NAD[0] + (1) 4-Aminobutanal[0] <=> (1) NADH[0] + (2) H+[0] + (1) GABA[0]
rxn01867	p-cumic alcohol:NAD+ oxidoreductase	(1) H2O[0] + (1) NAD[0] + (1) Betaine aldehyde[0] <=> (1) NADH[0] + (2) H+[0] + (1) BET[0]
rxn01917	ATP:N-acetyl-L-glutamate 5-phosphotransferase	(1) ATP[0] + (1) N-Acetyl-L-glutamate[0] <=> (1) ADP[0] + (1) n-acetylglutamyl-phosphate[0]
rxn01961	Xanthosine 5'-phosphate phosphohydrolase	(1) H2O[0] + (1) XMP[0] <=> (1) Phosphate[0] + (1) Xanthosine[0]
rxn01964	L-serine hydro-lyase [adding 1-C-(indol-3-yl)glycerol 3-phosphate; L-tryptophan and glyceraldehyde-3-phosphate-forming]	(1) L-Serine[0] + (1) Indoleglycerol phosphate[0] <=> (1) H2O[0] + (1) L-Tryptophan[0] + (1) Glyceraldehyde3-phosphate[0]
rxn01973	N-Succinyl-LL-2
rxn01974	LL-2
rxn01997	dTDPglucose 4
rxn02000	dTDP-4-dehydro-6-deoxy-D-glucose 3
rxn02003	dTDP-6-deoxy-L-mannose:NADP+ 4-oxidoreductase	(1) NADP[0] + (1) dTDP-rhamnose[0] <=> (1) NADPH[0] + (1) H+[0] + (1) dTDP-4-oxo-L-rhamnose[0]
rxn02005	trehalose transport via PEP:Pyr PTS	(1) Phosphoenolpyruvate[0] + (1) TRHL[1] <=> (1) Pyruvate[0] + (1) Trehalose 6-phosphate[0]
rxn02008	UDP-N-acetylmuramoyl-L-alanine:D-glutamate ligase(ADP-forming)	(1) ATP[0] + (1) D-Glutamate[0] + (1) UDP-N-acetylmuramoyl-L-alanine[0] => (1) ADP[0] + (1) Phosphate[0] + (1) H+[0] + (1) UDP-N-acetylmuramoyl-L-alanyl-D-glutamate[0]
rxn02011	UDP-N-acetylmuramoyl-L-alanyl-D-glutamate:(L)-meso-2
rxn02085	4
rxn02122	D-Glucuronolactone:NAD+ oxidoreductase	(2) H2O[0] + (1) NAD[0] + (1) Glucurone[0] => (1) NADH[0] + (3) H+[0] + (1) D-Glucarate[0]
rxn02155	ATP:nicotinamide-nucleotide adenylyltransferase	(1) ATP[0] + (1) Nicotinate ribonucleotide[0] <=> (1) PPi[0] + (1) Deamido-NAD[0]
rxn02160	L-Histidinol-phosphate phosphohydrolase	(1) H2O[0] + (1) L-histidinol-phosphate[0] <=> (1) Phosphate[0] + (1) L-Histidinol[0]
rxn02167	(S)-3-Hydroxybutanoyl-CoA hydro-lyase	(1) (S)-3-Hydroxybutyryl-CoA[0] <=> (1) H2O[0] + (1) Crotonyl-CoA[0]
rxn02175	ATP:pantetheine-4'-phosphate adenylyltransferase	(1) ATP[0] + (1) Phosphopantetheine[0] <=> (1) PPi[0] + (1) Dephospho-CoA[0]
rxn02177	Isochorismate pyruvate-hydrolase
rxn02186	2
rxn02201	2-amino-4-hydroxy-6-hydroxymethyl-7
rxn02212	2-Dehydro-3-deoxy-D-arabino-heptonate 7-phosphate phosphate-lyase (cyclyzing)	(1) DAHP[0] => (1) Phosphate[0] + (1) 5-Dehydroquinate[0]
rxn02213	3-Dehydroquinate hydro-lyase	(1) 5-Dehydroquinate[0] => (1) H2O[0] + (1) 3-Dehydroshikimate[0]
rxn02264	Hydroxymethylbilane hydro-lyase(cyclizing)	(1) Hydroxymethylbilane[0] <=> (1) H2O[0] + (1) UroporphyrinogenIII[0]
rxn02270	Branched-chain acyl-CoA dehydrogenase	(1) FAD[0] + (1) H+[0] + (1) 2-Methylbutyryl-CoA[0] <=> (1) FADH2[0] + (1) Tiglyl-CoA[0]
rxn02276	4-Maleylacetoacetate cis-trans-isomerase	(1) 4-Maleylacetoacetate[0] <=> (1) Fumarylacetoacetate[0]
rxn02277	7
rxn02285	UDP-N-acetylmuramate:NADP+ oxidoreductase	(1) NADP[0] + (1) UDP-MurNAc[0] <= (1) NADPH[0] + (1) H+[0] + (1) UDP-N-acetylglucosamine enolpyruvate[0]
rxn02286	UDP-N-acetylmuramate:L-alanine ligase (ADP-forming)	(1) ATP[0] + (1) L-Alanine[0] + (1) UDP-MurNAc[0] => (1) ADP[0] + (1) Phosphate[0] + (1) H+[0] + (1) UDP-N-acetylmuramoyl-L-alanine[0]
rxn02288	Uroporphyrinogen-III carboxy-lyase	(4) H+[0] + (1) UroporphyrinogenIII[0] => (4) CO2[0] + (1) CoproporphyrinogenIII[0]
rxn02297	6-Carboxyhexanoyl-CoA:L-alanine C-carboxyhexanoyltransferase (decarboxylating)	(1) L-Alanine[0] + (1) H+[0] + (1) Pimeloyl-CoA[0] => (1) CoA[0] + (1) CO2[0] + (1) 8-Amino-7-oxononanoate[0]
rxn02302	O-Acetyl-L-homoserine succinate-lyase (adding cysteine)	(1) L-Cysteine[0] + (1) O-Acetyl-L-homoserine[0] <=> (1) Acetate[0] + (1) H+[0] + (1) Cystathionine[0]
rxn02303	Coproporphyrinogen:oxygen oxidoreductase(decarboxylating)	(1) O2[0] + (2) H+[0] + (1) CoproporphyrinogenIII[0] => (2) H2O[0] + (2) CO2[0] + (1) ProtoporphyrinogenIX[0]
rxn02305	2-methyl-4-amino-5-hydroxymethylpyrimidine-diphosphate:4-methyl-5-(2-phosphoethyl)-thiazole 2-methyl-4-aminopyridine-5-methenyltransferase	(1) 4-Methyl-5--2-phosphoethyl-thiazole[0] + (1) 4-Amino-2-methyl-5-diphosphomethylpyrimidine[0] => (1) PPi[0] + (1) Thiamine phosphate[0]
rxn02320	5-Amino-2-oxopentanoate:2-oxoglutarate aminotransferase	(1) 2-Oxoglutarate[0] + (1) L-histidinol-phosphate[0] <=> (1) L-Glutamate[0] + (1) imidazole acetol-phosphate[0]
rxn02331	phosphoenolpyruvate:D-arabinose-5-phosphate C-(1-carboxyvinyl)transferase (phosphate-hydrolysing
rxn02341	N-[(R)-4'-Phosphopantothenoyl]-L-cysteine carboxy-lyase	(1) H+[0] + (1) (R)-4'-Phosphopantothenoyl-L-cysteine[0] => (1) CO2[0] + (1) Phosphopantetheine[0]
rxn02369	2-Carboxy-2
rxn02373	L-glutamate-5-semialdehyde:NADP+ 5-oxidoreductase (phosphorylating)	(1) NADP[0] + (1) Phosphate[0] + (1) L-Glutamate5-semialdehyde[0] <=> (1) NADPH[0] + (1) H+[0] + (1) L-Glutamyl 5-phosphate[0]
rxn02374	R03314	(1) L-Glutamate5-semialdehyde[0] => (1) H2O[0] + (1) H+[0] + (1) 1-Pyrroline-5-carboxylate[0]
rxn02380	beta-D-Glucose 6-phosphate ketol-isomerase	(1) beta-D-Glucose 6-phosphate[0] <=> (1) D-fructose-6-phosphate[0]
rxn02402	Nicotinate-nucleotide:pyrophosphate phosphoribosyltransferase (carboxylating)	(1) CO2[0] + (1) PPi[0] + (1) Nicotinate ribonucleotide[0] <= (1) H+[0] + (1) PRPP[0] + (1) Quinolinate[0]
rxn02404	3-Deoxy-D-manno-octulosonate-8-phosphate 8-phosphohydrolase	(1) H2O[0] + (1) 3-Deoxy-D-manno-octulosonate8-phosphate[0] <=> (1) Phosphate[0] + (1) KDO[0]
rxn02405	CTP:3-deoxy-D-manno-octulosonate cytidylyltransferase	(1) CTP[0] + (1) KDO[0] => (1) PPi[0] + (1) H+[0] + (1) CMP-KDO[0]
rxn02465	N-acetyl-L-glutamate-5-semialdehyde:NADP+ 5-oxidoreductase (phosphrylating)	(1) NADP[0] + (1) Phosphate[0] + (1) 2-Acetamido-5-oxopentanoate[0] <=> (1) NADPH[0] + (1) H+[0] + (1) n-acetylglutamyl-phosphate[0]
rxn02473	D-erythro-1-(Imidazol-4-yl)glycerol 3-phosphate hydro-lyase	(1) D-erythro-imidazol-glycerol-phosphate[0] => (1) H2O[0] + (1) imidazole acetol-phosphate[0]
rxn02474	5-amino-6-(5-phosphoribitylamino)uracil:NADP+ 1'-oxidoreductase	(1) NADP[0] + (1) 5-Amino-6--5-phosphoribitylaminouracil[0] <=> (1) NADPH[0] + (1) H+[0] + (1) 5-Amino-6--5-phosphoribosylaminouracil[0]
rxn02475	2
rxn02476	Phosphoenolpyruvate:3-phosphoshikimate 5-O-(1-carboxyvinyl)-transferase	(1) Phosphoenolpyruvate[0] + (1) 3-phosphoshikimate[0] <= (1) Phosphate[0] + (1) 5-O--1-Carboxyvinyl-3-phosphoshikimate[0]
rxn02484	ATP:4-amino-5-hydroxymethyl-2-methylpyrimidine 5-phosphotransferase	(1) ATP[0] + (1) Toxopyrimidine[0] => (1) ADP[0] + (1) H+[0] + (1) 4-Amino-5-phosphomethyl-2-methylpyrimidine[0]
rxn02503	ATP:2-amino-4-hydroxy-6-hydroxymethyl-7
rxn02504	2-amino-4-hydroxy-6-(D-erythro-1
rxn02507	1-(2-Carboxyphenylamino)-1-deoxy-D-ribulose-5-phosphate carboxy-lyase(cyclizing)	(1) H+[0] + (1) 1-(2-carboxyphenylamino)-1-deoxyribulose 5-phosphate[0] => (1) H2O[0] + (1) CO2[0] + (1) Indoleglycerol phosphate[0]
rxn02508	N-(5-Phospho-beta-D-ribosyl)anthranilate ketol-isomerase	(1) N-5-phosphoribosyl-anthranilate[0] <=> (1) 1-(2-carboxyphenylamino)-1-deoxyribulose 5-phosphate[0]
rxn02680	Octanoyl-CoA:acetyl-CoA C-acyltransferase	(1) Acetyl-CoA[0] + (1) Octanoyl-CoA[0] <=> (1) CoA[0] + (1) 3-Oxodecanoyl-CoA[0]
rxn02774	S-Adenosyl-L-methionine:uroporphyrin-III C-methyltransferase	(1) NAD[0] + (1) Precorrin 2[0] <=> (1) NADH[0] + (2) H+[0] + (1) Sirohydrochlorin[0]
rxn02804	myristoyl-CoA:acetylCoA C-myristoyltransferase	(1) Acetyl-CoA[0] + (1) Myristoyl-CoA[0] <=> (1) CoA[0] + (1) 3-Oxopalmitoyl-CoA[0]
rxn02831	O-Succinylbenzoate:CoA ligase (AMP-forming)	(1) ATP[0] + (1) CoA[0] + (1) Succinylbenzoate[0] => (1) PPi[0] + (1) AMP[0] + (1) H+[0] + (1) Succinylbenzoyl-CoA[0]
rxn02834	Phosphoribosyl-ATP pyrophosphohydrolase	(1) H2O[0] + (1) Phosphoribosyl-ATP[0] => (1) PPi[0] + (2) H+[0] + (1) Phosphoribosyl-AMP[0]
rxn02835	1-(5-phospho-D-ribosyl)-AMP 1
rxn02842	R04049	(1) NAD[0] + (1) 2-Deoxy-D-gluconate[0] <=> (1) NADH[0] + (1) H+[0] + (1) 3-Dehydro-2-deoxy-D-gluconate[0]
rxn02866	3-methylbutanoyl-CoA:(acceptor) 2
rxn02889	3-Methylcrotonoyl-CoA:carbon-dioxide ligase (ADP-forming)	(1) ATP[0] + (1) H2CO3[0] + (1) Dimethylacryloyl-CoA[0] <=> (1) ADP[0] + (1) Phosphate[0] + (1) H+[0] + (1) 3-Methylglutaconyl-CoA[0]
rxn02895	5-Phospho-D-ribosylamine:glycine ligase (ADP-forming)	(1) ATP[0] + (1) Glycine[0] + (1) 5-Phosphoribosylamine[0] => (1) ADP[0] + (1) Phosphate[0] + (1) H+[0] + (1) GAR[0]
rxn02898	O-Succinylbenzoyl-CoA 1
rxn02911	(S)-3-Hydroxydodecanoyl-CoA hydro-lyase	(1) (S)-3-Hydroxydodecanoyl-CoA[0] <=> (1) H2O[0] + (1) (2E)-Dodecenoyl-CoA[0]
rxn02914	3-Phosphoserine:2-oxoglutarate aminotransferase	(1) 2-Oxoglutarate[0] + (1) phosphoserine[0] <=> (1) L-Glutamate[0] + (1) 3-Phosphonooxypyruvate[0]
rxn02927	N2-succinyl-L-arginine iminohydrolase (decarboxylating)	(2) H2O[0] + (2) H+[0] + (1) N2-Succinyl-L-arginine[0] => (1) CO2[0] + (2) NH3[0] + (1) N2-Succinyl-L-ornithine[0]
rxn02933	(2S
rxn02934	(2S
rxn02937	2-(Formamido)-N1-(5-phosphoribosyl)acetamidine cyclo-ligase (ADP-forming)	(1) ATP[0] + (1) 5'-Phosphoribosylformylglycinamidine[0] <= (1) ADP[0] + (1) Phosphate[0] + (1) H+[0] + (1) AIR[0]
rxn02939	4-phospho-D-erythronate:NAD+ 2-oxidoreductase	(1) NAD[0] + (1) 4-Phosphoerythronate[0] <=> (1) NADH[0] + (1) H+[0] + (1) 2-Oxo-3-hydroxy-4-phosphobutanoate[0]
rxn02944	N2-succinyl-L-ornithine:2-oxoglutarate 5-aminotransferase	(1) 2-Oxoglutarate[0] + (1) N2-Succinyl-L-ornithine[0] <=> (1) L-Glutamate[0] + (1) N-Succinyl-L-glutamate 5-semialdehyde[0]
rxn02988	glycerone phosphate:iminosuccinate alkyltransferase (cyclizing)	(2) H2O[0] + (1) Phosphate[0] + (1) Quinolinate[0] <=> (1) Glycerone-phosphate[0] + (1) Iminoaspartate[0]
rxn03052	5-Methyltetrahydropteroyltri-L-glutamate:L-homocysteine S-methyltransferase	(1) Homocysteine[0] + (1) 5-Methyltetrahydropteroyltri-L-glutamate[0] <=> (1) L-Methionine[0] + (1) Tetrahydropteroyltri-L-glutamate[0]
rxn03057	5-Methylthio-5-deoxy-D-ribose-1-phosphate ketol-isomerase	(1) methylthioribose-1-phosphate[0] <=> (1) methylthioribulose-1-phosphate[0]
rxn03080	5-amino-6-(D-ribitylamino)uracil butanedionetransferase	(1) 4--1-D-Ribitylamino-5-aminouracil[0] + (1) 3-4-dihydroxy-2-butanone4-phosphate[0] <=> (2) H2O[0] + (1) Phosphate[0] + (1) H+[0] + (1) 6-7-Dimethyl-8--1-D-ribityllumazine[0]
rxn03084	5'-Phosphoribosylformylglycinamide:L-glutamine amido-ligase (ADP-forming)	(1) H2O[0] + (1) ATP[0] + (1) L-Glutamine[0] + (1) N-Formyl-GAR[0] => (1) ADP[0] + (1) Phosphate[0] + (1) L-Glutamate[0] + (1) H+[0] + (1) 5'-Phosphoribosylformylglycinamidine[0]
rxn03135	R04558	(1) L-Glutamate[0] + (2) H+[0] + (1) D-erythro-imidazol-glycerol-phosphate[0] + (1) AICAR[0] => (1) L-Glutamine[0] + (1) phosphoribulosylformimino-AICAR-phosphate[0]
rxn03136	1-(5'-Phosphoribosyl)-5-amino-4-(N-succinocarboxamide)-imidazole AMP-lyase	(1) SAICAR[0] <=> (1) H+[0] + (1) Fumarate[0] + (1) AICAR[0]
rxn03137	10-Formyltetrahydrofolate:5'-phosphoribosyl-5-amino-4-imidazolecarboxamide formyltransferase	(1) 10-Formyltetrahydrofolate[0] + (1) AICAR[0] => (1) Tetrahydrofolate[0] + (1) FAICAR[0]
rxn03147	1-(5-Phosphoribosyl)-5-amino-4-carboxyimidazole:L-aspartate ligase (ADP-forming)	(1) ATP[0] + (1) L-Aspartate[0] + (1) 5'-Phosphoribosyl-4-carboxy-5-aminoimidazole[0] => (1) ADP[0] + (1) Phosphate[0] + (1) H+[0] + (1) SAICAR[0]
rxn03167	2-Amino-4-hydroxy-6-(erythro-1
rxn03175	N-(5'-Phospho-D-ribosylformimino)-5-amino-1- (5''-phospho-D-ribosyl)-4-imidazolecarboxamide ketol-isomerase	(1) H+[0] + (1) phosphoribosylformiminoaicar-phosphate[0] <= (1) phosphoribulosylformimino-AICAR-phosphate[0]
rxn03236	4a-hydroxytetrahydrobiopterin hydro-lyase	(1) 4a-Hydroxytetrahydrobiopterin[0] <=> (1) H2O[0] + (1) Dihydrobiopterin[0]
rxn03239	(S)-3-Hydroxyhexadecanoyl-CoA:NAD+ oxidoreductase	(1) NAD[0] + (1) (S)-3-Hydroxyhexadecanoyl-CoA[0] <=> (1) NADH[0] + (1) H+[0] + (1) 3-Oxopalmitoyl-CoA[0]
rxn03243	Decanoyl-CoA:acetyl-CoA C-acyltransferase	(1) Acetyl-CoA[0] + (1) Decanoyl-CoA[0] <=> (1) CoA[0] + (1) 3-Oxododecanoyl-CoA[0]
rxn03245	(S)-Hydroxydecanoyl-CoA hydro-lyase	(1) (S)-Hydroxydecanoyl-CoA[0] <=> (1) H2O[0] + (1) (2E)-Decenoyl-CoA[0]
rxn03248	Hexanoyl-CoA:acetyl-CoA C-acyltransferase	(1) Acetyl-CoA[0] + (1) Hexanoyl-CoA[0] <=> (1) CoA[0] + (1) 3-Oxooctanoyl-CoA[0]
rxn03408	UDP-N-acetyl-D-glucosamine:undecaprenyl-diphospho-N-acetylmuramoyl-L-alanyl-gamma-D-glutamyl-meso-2
rxn03422	N-succinyl-L-glutamate 5-semialdehyde:NAD+ oxidoreductase	(1) H2O[0] + (1) NAD[0] + (1) N-Succinyl-L-glutamate 5-semialdehyde[0] <=> (1) NADH[0] + (2) H+[0] + (1) N-Succinyl-L-glutamate[0]
rxn03445	O-Phospho-4-hydroxy-L-threonine:2-oxoglutarate aminotransferase	(1) 2-Oxoglutarate[0] + (1) 4-(Phosphonooxy)-threonine[0] <=> (1) L-Glutamate[0] + (1) 2-Oxo-3-hydroxy-4-phosphobutanoate[0]
rxn03511	ADP-D-glycero-D-manno-heptose 6-epimerase	(1) ADP-D-glycero-D-manno-heptose[0] <=> (1) ADP-L-glycero-D-manno-heptose[0]
rxn03540	R05225	(4) H2O[0] + (4) ATP[0] + (4) L-Glutamine[0] + (1) Adenosyl cobyrinate diamide[0] => (4) ADP[0] + (4) Phosphate[0] + (4) L-Glutamate[0] + (4) H+[0] + (1) Adenosylcobyric acid[0]
rxn03638	Acetyl-CoA:D-glucosamine-1-phosphate N-acetyltransferase	(1) Acetyl-CoA[0] + (1) D-Glucosamine1-phosphate[0] => (1) CoA[0] + (1) H+[0] + (1) N-Acetyl-D-glucosamine1-phosphate[0]
rxn03841	4-amino-4-deoxychorismate pyruvate-lyase	(1) ADC[0] => (1) Pyruvate[0] + (1) H+[0] + (1) ABEE[0]
rxn03884	2-dehydro-3-deoxy-D-gluconate-6-phosphate D-glyceraldehyde-3-phosphate-lyase	(1) 2-Keto-3-deoxy-6-phosphogluconate[0] <=> (1) Pyruvate[0] + (1) Glyceraldehyde3-phosphate[0]
rxn03893	all-trans-octaprenyl-diphosphate:4-hydroxybenzoate 3-octaprenyltransferase	(1) 4-Hydroxybenzoate[0] + (1) Farnesylfarnesylgeraniol[0] => (1) PPi[0] + (1) H+[0] + (1) 3-Octaprenyl-4-hydroxybenzoate[0]
rxn03904	UDP-N-acetylmuramoyl-L-alanyl-gamma-D-glutamyl-meso-2
rxn03907	CTP: 2-C-Methyl-D-erythritol 4-phosphate cytidylyltransferase	(1) CTP[0] + (1) 2-C-methyl-D-erythritol4-phosphate[0] <=> (1) PPi[0] + (1) 4--cytidine5-diphospho-2-C-methyl-D-erythritol[0]
rxn03908	ATP:4-(Cytidine 5'-diphospho)-2-C-methyl-D-erythritol 2-phosphotransferase	(1) ATP[0] + (1) 4--cytidine5-diphospho-2-C-methyl-D-erythritol[0] => (1) ADP[0] + (1) H+[0] + (1) 2-phospho-4--cytidine5-diphospho-2-C-methyl-D-erythritol[0]
rxn03909	1-Deoxy-D-xylulose-5-phosphate pyruvate-lyase (carboxylating)	(1) Pyruvate[0] + (1) H+[0] + (1) Glyceraldehyde3-phosphate[0] => (1) CO2[0] + (1) 1-deoxy-D-xylulose5-phosphate[0]
rxn03910	2-Phospho-4-(cytidine 5'-diphospho)-2-C-methyl-D-erythritol CMP-lyase (cyclizing)	(1) 2-phospho-4--cytidine5-diphospho-2-C-methyl-D-erythritol[0] <= (1) CMP[0] + (1) 2-C-methyl-D-erythritol2-4-cyclodiphosphate[0]
rxn03916	ATP:D-glycero-beta-D-manno-heptose 1-phosphate adenylyltransferase	(1) ATP[0] + (1) D-Glycero-D-manno-heptose1-phosphate[0] <=> (1) PPi[0] + (1) ADP-D-glycero-D-manno-heptose[0]
rxn03918	ATP:D-glycero-beta-D-manno-heptose 7-phosphate 1-phosphotransferase	(1) ATP[0] + (1) D-Glycero-D-manno-heptose7-phosphate[0] => (1) ADP[0] + (1) H+[0] + (1) D-Glycero-D-manno-heptose1-7-bisphosphate[0]
rxn03919	D-glycero-beta-D-manno-heptose 1
rxn03958	1-Deoxy-D-xylulose-5-phosphate isomeroreductase	(1) NADP[0] + (1) 2-C-methyl-D-erythritol4-phosphate[0] <=> (1) NADPH[0] + (1) H+[0] + (1) 1-deoxy-D-xylulose5-phosphate[0]
rxn04092	D-alanine:oxygen oxidoreductase (deaminating)	(1) H2O[0] + (1) O2[0] + (1) D-Alanine[0] => (1) NH3[0] + (1) Pyruvate[0] + (1) H2O2[0]
rxn04783	glycinamide ribonucleotide transformylase	(1) ATP[0] + (1) Formate[0] + (1) GAR[0] => (1) ADP[0] + (1) Phosphate[0] + (1) H+[0] + (1) N-Formyl-GAR[0]
rxn04954	5-methyltetrahydrofolate:NAD+ oxidoreductase	(1) NAD[0] + (1) 5-Methyltetrahydrofolate[0] <=> (1) NADH[0] + (1) H+[0] + (1) 5-10-Methylenetetrahydrofolate[0]
rxn05034	solanesyl-diphosphate:4-hydroxybenzoate nonaprenyltransferase	(1) 4-Hydroxybenzoate[0] + (1) Solanesyl diphosphate[0] => (1) PPi[0] + (1) H+[0] + (1) Nonaprenyl-4-hydroxybenzoate[0]
rxn05039	R07280	(1) H2O[0] + (1) 5-Amino-6--5-phosphoribitylaminouracil[0] <=> (1) Phosphate[0] + (1) 4--1-D-Ribitylamino-5-aminouracil[0]
rxn05063	carbamate hydro-lyase	(1) H2O[0] + (1) Cyanate[0] => (1) Carbamate[0]
rxn05064	carbamate hydro-lyase	(2) H+[0] + (1) Carbamate[0] <=> (1) CO2[0] + (1) NH3[0]
rxn05092	1
rxn05104	S-methyl-5-thio-D-ribulose-1-phosphate hydro-lyase
rxn05146	ATP phosphohydrolase (polar-amino-acid-importing)	(1) H2O[0] + (1) ATP[0] + (1) L-Glutamate[1] => (1) ADP[0] + (1) Phosphate[0] + (1) L-Glutamate[0] + (1) H+[0]
rxn05149	ABC-type manganese permease complex	(1) H2O[0] + (1) ATP[0] + (1) Mn2+[1] => (1) ADP[0] + (1) Phosphate[0] + (1) Mn2+[0] + (1) H+[0]
rxn05150	zinc transport via ABC system	(1) H2O[0] + (1) ATP[0] + (1) Zn2+[1] => (1) ADP[0] + (1) Phosphate[0] + (1) Zn2+[0] + (1) H+[0]
rxn05152	ATP phosphohydrolase (polar-amino-acid-importing)	(1) H2O[0] + (1) ATP[0] + (1) L-Aspartate[1] => (1) ADP[0] + (1) Phosphate[0] + (1) L-Aspartate[0] + (1) H+[0]
rxn05153	sulfate-transporting ATPase	(1) H2O[0] + (1) ATP[0] + (1) Sulfate[1] => (1) ADP[0] + (1) Phosphate[0] + (1) Sulfate[0] + (1) H+[0]
rxn05155	ATP phosphohydrolase (polar-amino-acid-importing)	(1) H2O[0] + (1) ATP[0] + (1) L-Glutamine[1] => (1) ADP[0] + (1) Phosphate[0] + (1) L-Glutamine[0] + (1) H+[0]
rxn05158	ATP phosphohydrolase (glycerol-3-phosphate-importing)	(1) H2O[0] + (1) ATP[0] + (1) Glycerol-3-phosphate[1] => (1) ADP[0] + (1) Phosphate[0] + (1) H+[0] + (1) Glycerol-3-phosphate[0]
rxn05161	nonpolar-amino-acid-transporting ATPase	(1) H2O[0] + (1) ATP[0] + (1) L-Leucine[1] => (1) ADP[0] + (1) Phosphate[0] + (1) H+[0] + (1) L-Leucine[0]
rxn05163	putrescine transport via ABC system	(1) H2O[0] + (1) ATP[0] + (1) Putrescine[1] => (1) ADP[0] + (1) Phosphate[0] + (1) H+[0] + (1) Putrescine[0]
rxn05164	ATP phosphohydrolase (polar-amino-acid-importing)	(1) H2O[0] + (1) ATP[0] + (1) L-Histidine[1] => (1) ADP[0] + (1) Phosphate[0] + (1) H+[0] + (1) L-Histidine[0]
rxn05167	D-xylose transport via ABC system	(1) H2O[0] + (1) ATP[0] + (1) Xylose[1] => (1) ADP[0] + (1) Phosphate[0] + (1) H+[0] + (1) Xylose[0]
rxn05168	nonpolar-amino-acid-transporting ATPase	(1) H2O[0] + (1) ATP[0] + (1) L-Valine[1] => (1) ADP[0] + (1) Phosphate[0] + (1) H+[0] + (1) L-Valine[0]
rxn05172	ATP phosphohydrolase (taurine-importing)	(1) H2O[0] + (1) ATP[0] + (1) Taurine[1] => (1) ADP[0] + (1) Phosphate[0] + (1) H+[0] + (1) Taurine[0]
rxn05175	spermidine transport via ABC system	(1) H2O[0] + (1) ATP[0] + (1) Spermidine[1] => (1) ADP[0] + (1) Phosphate[0] + (1) H+[0] + (1) Spermidine[0]
rxn05176	thiosulfate transport via ABC system	(1) H2O[0] + (1) ATP[0] + (1) H2S2O3[1] => (1) ADP[0] + (1) Phosphate[0] + (1) H+[0] + (1) H2S2O3[0]
rxn05179	nonpolar-amino-acid-transporting ATPase	(1) H2O[0] + (1) ATP[0] + (1) L-Isoleucine[1] => (1) ADP[0] + (1) Phosphate[0] + (1) H+[0] + (1) L-Isoleucine[0]
rxn05183	D-methionine transport via ABC system	(1) H2O[0] + (1) ATP[0] + (1) D-Methionine[1] => (1) ADP[0] + (1) Phosphate[0] + (1) H+[0] + (1) D-Methionine[0]
rxn05197	Uracil permease	(1) H+[1] + (1) Uracil[1] <=> (1) H+[0] + (1) Uracil[0]
rxn05199	Uridine permease	(1) H+[1] + (1) Uridine[1] <=> (1) H+[0] + (1) Uridine[0]
rxn05201	TRANS-RXNBWI-115572.ce.maizeexp.HYPOXANTHINE_HYPOXANTHINE	(1) H+[1] + (1) HYXN[1] <=> (1) H+[0] + (1) HYXN[0]
rxn05202	TRANS-RXN-206.ce	(1) H+[1] + (1) XAN[1] <=> (1) H+[0] + (1) XAN[0]
rxn05206	TRANS-RXN-187.ce	(1) K+[1] <=> (1) K+[0]
rxn05209	TRANS-RXNBWI-115525.ce.maizeexp.NA+_NA+	(1) H+[0] + (1) Na+[1] <=> (1) H+[1] + (1) Na+[0]
rxn05214	Citrate-Mg2+:H+ symporter	(1) H+[1] + (1) Citrate[1] + (1) Mg[1] <=> (1) H+[0] + (1) Citrate[0] + (1) Mg[0]
rxn05215	Alanine-Sodium symporter	(1) L-Alanine[1] + (1) Na+[1] <=> (1) L-Alanine[0] + (1) Na+[0]
rxn05219	nonpolar-amino-acid-transporting ATPase	(1) H2O[0] + (1) ATP[0] + (1) L-Methionine[1] => (1) ADP[0] + (1) Phosphate[0] + (1) L-Methionine[0] + (1) H+[0]
rxn05221	Na+/Proline-L symporter	(1) L-Proline[1] + (1) Na+[1] <=> (1) L-Proline[0] + (1) Na+[0]
rxn05229	NCAIR synthetase and NCAIR mutase	(1) ATP[0] + (1) H2CO3[0] + (1) AIR[0] <=> (1) ADP[0] + (1) Phosphate[0] + (1) H+[0] + (1) 5'-Phosphoribosyl-4-carboxy-5-aminoimidazole[0]
rxn05231	2'-Deoxyadenosine 5'-diphosphate:oxidized-thioredoxin 2'-oxidoreductase	(1) ADP[0] + (1) trdrd[0] <=> (1) H2O[0] + (1) dADP[0] + (1) trdox[0]
rxn05233	2'-Deoxyguanosine 5'-diphosphate:oxidized-thioredoxin 2'-oxidoreductase	(1) GDP[0] + (1) trdrd[0] <=> (1) H2O[0] + (1) dGDP[0] + (1) trdox[0]
rxn05235	2'-Deoxyuridine 5'-triphosphate:oxydized-thioredoxin 2'-oxidoreductase	(1) CTP[0] + (1) trdrd[0] <=> (1) H2O[0] + (1) dCTP[0] + (1) trdox[0]
rxn05243	TRANS-RXNBWI-115637.ce.maizeexp.LEU_LEU	(1) H+[1] + (1) L-Leucine[1] <=> (1) H+[0] + (1) L-Leucine[0]
rxn05244	TRANS-RXNBWI-115637.ce.maizeexp.ILE_ILE	(1) H+[1] + (1) L-Isoleucine[1] <=> (1) H+[0] + (1) L-Isoleucine[0]
rxn05247	FACOAL140(ISO)	(1) ATP[0] + (1) CoA[0] + (1) fa1[0] <=> (1) PPi[0] + (1) AMP[0] + (1) fa1coa[0]
rxn05249	FACOAL150(ISO)	(1) ATP[0] + (1) CoA[0] + (1) fa3[0] <=> (1) PPi[0] + (1) AMP[0] + (1) fa3coa[0]
rxn05250	FACOAL160(ISO)	(1) ATP[0] + (1) CoA[0] + (1) fa6[0] <=> (1) PPi[0] + (1) AMP[0] + (1) fa6coa[0]
rxn05251	FACOAL170(anteiso)	(1) ATP[0] + (1) CoA[0] + (1) fa12[0] <=> (1) PPi[0] + (1) AMP[0] + (1) fa12coa[0]
rxn05252	FACOAL170(ISO)	(1) ATP[0] + (1) CoA[0] + (1) fa11[0] <=> (1) PPi[0] + (1) AMP[0] + (1) fa11coa[0]
rxn05289	NADPH:oxidized-thioredoxin oxidoreductase	(1) NADPH[0] + (1) H+[0] + (1) trdox[0] <=> (1) NADP[0] + (1) trdrd[0]
rxn05293	2C-methyl-D-erythritol 2
rxn05307	TRANS-RXNBWI-115637.ce.maizeexp.SER_SER	(1) L-Serine[1] + (1) H+[1] <=> (1) L-Serine[0] + (1) H+[0]
rxn05312	Inorganic phosphate transporter	(1) Phosphate[1] + (1) H+[1] <=> (1) Phosphate[0] + (1) H+[0]
rxn05316	TRANS-RXNBWI-115572.ce.maizeexp.INOSINE_INOSINE	(1) H+[1] + (1) Inosine[1] <=> (1) H+[0] + (1) Inosine[0]
rxn05319	TRANS-RXNBWI-115401.ce.maizeexp.OH_OH	(1) H2O[1] <=> (1) H2O[0]
rxn05324	Dodecanoyl-[acyl-carrier protein]:malonyl-CoA C-acyltransferase(decarboxylating
rxn05336	(3R)-3-Hydroxypalmitoyl-[acyl-carrier-protein]:NADP+ oxidoreductase	(1) NADP[0] + (1) R-3-hydroxypalmitoyl-acyl-carrierprotein-[0] <=> (1) NADPH[0] + (1) 3-oxohexadecanoyl-acp[0]
rxn05337	(3R)-3-Hydroxyhexanoyl-[acyl-carrier-protein]:NADP+ oxidoreductase	(1) NADP[0] + (1) D-3-Hydroxyhexanoyl-[acp][0] <=> (1) NADPH[0] + (1) 3-Oxohexanoyl-[acp][0]
rxn05339	(3R)-3-Hydroxybutanoyl-[acyl-carrier protein]:NADP+ oxidoreductase	(1) NADP[0] + (1) (R)-3-Hydroxybutanoyl-[acyl-carrier protein][0] <=> (1) NADPH[0] + (1) Acetoacetyl-ACP[0]
rxn05340	(3R)-3-Hydroxydodecanoyl-[acyl-carrier-protein]:NADP+ oxidoreductase	(1) NADP[0] + (1) D-3-Hydroxydodecanoyl-[acp][0] <=> (1) NADPH[0] + (1) 3-oxododecanoyl-acp[0]
rxn05341	(3R)-3-Hydroxyoctanoyl-[acyl-carrier-protein]:NADP+ oxidoreductase	(1) NADP[0] + (1) (R)-3-Hydroxyoctanoyl-[acyl-carrier protein][0] <=> (1) NADPH[0] + (1) H+[0] + (1) 3-oxooctanoyl-acp[0]
rxn05342	(3R)-3-Hydroxytetradecanoyl-[acyl-carrier-protein]:NADP+ oxidoreductase	(1) NADP[0] + (1) HMA[0] <=> (1) NADPH[0] + (1) 3-oxotetradecanoyl-acp[0]
rxn05346	butyryl-[acyl-carrier protein]:malonyl-[acyl-carrier-protein] C-acyltransferase (decarboxylating)	(1) Butyryl-ACP[0] + (1) Malonyl-acyl-carrierprotein-[0] => (1) CO2[0] + (1) 3-Oxohexanoyl-[acp][0] + (1) ACP[0]
rxn05348	Decanoyl-[acyl-carrier protein]:malonyl-[acyl-carrier-protein] C-acyltransferase (decarboxylating)	(1) Decanoyl-ACP[0] + (1) Malonyl-acyl-carrierprotein-[0] => (1) CO2[0] + (1) 3-oxododecanoyl-acp[0] + (1) ACP[0]
rxn05349	acetyl-CoA:[acyl-carrier-protein] S-acetyltransferase	(1) Acetyl-CoA[0] + (1) ACP[0] <=> (1) CoA[0] + (1) Acetyl-ACP[0]
rxn05350	hexanoyl-[acyl-carrier protein]:malonyl-[acyl-carrier-protein] C-acyltransferase (decarboxylating)	(1) H+[0] + (1) Hexanoyl-ACP[0] + (1) Malonyl-acyl-carrierprotein-[0] => (1) CO2[0] + (1) 3-oxooctanoyl-acp[0] + (1) ACP[0]
rxn05358	2-methylbutanoyl-CoA:[acyl-carrier-protein] transferase	(1) 2-Methylbutyryl-CoA[0] + (1) ACP[0] <=> (1) CoA[0] + (1) H+[0] + (1) 2-methylbutyryl-ACP[0]
rxn05359	4-methyl-3-oxo-hexanoyl-ACP:malonyl-[acyl-carrier-protein] C-acyltransferase (decarboxylating)	(1) Malonyl-acyl-carrierprotein-[0] + (1) 2-methylbutyryl-ACP[0] <=> (1) CO2[0] + (1) ACP[0] + (1) 4-methyl-3-oxo-hexanoyl-ACP[0]
rxn05360	4-methyl-3-oxo-hexanoyl-ACP:NADP+ oxidoreductase	(1) NADPH[0] + (1) H+[0] + (1) 4-methyl-3-oxo-hexanoyl-ACP[0] <=> (1) NADP[0] + (1) 4-methyl-3-hydroxy-hexanoyl-ACP[0]
rxn05361	4-methyl-3-hydroxy-hexanoyl-ACP hydro-lyase	(1) 4-methyl-3-hydroxy-hexanoyl-ACP[0] <=> (1) H2O[0] + (1) 4-methyl-trans-hex-2-enoyl-ACP[0]
rxn05363	4-methyl-hexanoyl-ACP:malonyl-[acyl-carrier-protein] C-acyltransferase (decarboxylating)	(1) Malonyl-acyl-carrierprotein-[0] + (1) 4-methyl-hexanoyl-ACP[0] <=> (1) CO2[0] + (1) ACP[0] + (1) 6-methyl-3-oxo-octanoyl-ACP[0]
rxn05364	6-methyl-3-oxo-octanoyl-ACP:NADP+ oxidoreductase	(1) NADPH[0] + (1) H+[0] + (1) 6-methyl-3-oxo-octanoyl-ACP[0] <=> (1) NADP[0] + (1) 6-methyl-3-hydroxy-octanoyl-ACP[0]
rxn05365	6-methyl-3-hydroxy-octanoyl-ACP hydro-lyase	(1) 6-methyl-3-hydroxy-octanoyl-ACP[0] <=> (1) H2O[0] + (1) 6-methyl-trans-oct-2-enoyl-ACP[0]
rxn05367	6-methyl-octanoyl-ACP:malonyl-[acyl-carrier-protein] C-acyltransferase (decarboxylating)	(1) Malonyl-acyl-carrierprotein-[0] + (1) 6-methyl-octanoyl-ACP[0] <=> (1) CO2[0] + (1) ACP[0] + (1) 8-methyl-3-oxo-decanoyl-ACP[0]
rxn05368	8-methyl-3-oxo-decanoyl-ACP:NADP+ oxidoreductase	(1) NADPH[0] + (1) H+[0] + (1) 8-methyl-3-oxo-decanoyl-ACP[0] <=> (1) NADP[0] + (1) 8-methyl-3-hydroxy-decanoyl-ACP[0]
rxn05369	8-methyl-3-hydroxy-decanoyl-ACP hydro-lyase	(1) 8-methyl-3-hydroxy-decanoyl-ACP[0] <=> (1) H2O[0] + (1) 8-methyl-trans-dec-2-enoyl-ACP[0]
rxn05371	8-methyl-decanoyl-ACP:malonyl-[acyl-carrier-protein] C-acyltransferase (decarboxylating)	(1) Malonyl-acyl-carrierprotein-[0] + (1) 8-methyl-decanoyl-ACP[0] <=> (1) CO2[0] + (1) ACP[0] + (1) 10-methyl-3-oxo-dodecanoyl-ACP[0]
rxn05372	10-methyl-3-oxo-dodecanoyl-ACP:NADP+ oxidoreductase	(1) NADPH[0] + (1) H+[0] + (1) 10-methyl-3-oxo-dodecanoyl-ACP[0] <=> (1) NADP[0] + (1) 10-methyl-3-hydroxy-dodecanoyl-ACP[0]
rxn05373	10-methyl-3-hydroxy-dodecanoyl-ACP hydro-lyase	(1) 10-methyl-3-hydroxy-dodecanoyl-ACP[0] <=> (1) H2O[0] + (1) 10-methyl-trans-dodec-2-enoyl-ACP[0]
rxn05375	10-methyl-dodecanoyl-ACP:malonyl-[acyl-carrier-protein] C-acyltransferase (decarboxylating)	(1) Malonyl-acyl-carrierprotein-[0] + (1) 10-methyl-dodecanoyl-ACP[0] <=> (1) CO2[0] + (1) ACP[0] + (1) 12-methyl-3-oxo-tetra-decanoyl-ACP[0]
rxn05376	12-methyl-3-oxo-tetra-decanoyl-ACP:NADP+ oxidoreductase	(1) NADPH[0] + (1) H+[0] + (1) 12-methyl-3-oxo-tetra-decanoyl-ACP[0] <=> (1) NADP[0] + (1) 12-methyl-3-hydroxy-tetra-decanoyl-ACP[0]
rxn05377	12-methyl-3-hydroxy-tetra-decanoyl-ACP hydro-lyase	(1) 12-methyl-3-hydroxy-tetra-decanoyl-ACP[0] <=> (1) H2O[0] + (1) 12-methyl-trans-tetra-dec-2-enoyl-ACP[0]
rxn05379	12-methyl-tetra-decanoyl-ACP:malonyl-[acyl-carrier-protein] C-acyltransferase (decarboxylating)	(1) Malonyl-acyl-carrierprotein-[0] + (1) 12-methyl-tetra-decanoyl-ACP[0] <=> (1) CO2[0] + (1) ACP[0] + (1) 14-methyl-3-oxo-hexa-decanoyl-ACP[0]
rxn05380	14-methyl-3-oxo-hexa-decanoyl-ACP:NADP+ oxidoreductase	(1) NADPH[0] + (1) H+[0] + (1) 14-methyl-3-oxo-hexa-decanoyl-ACP[0] <=> (1) NADP[0] + (1) 14-methyl-3-hydroxy-hexa-decanoyl-ACP[0]
rxn05381	14-methyl-3-hydroxy-hexa-decanoyl-ACP hydro-lyase	(1) 14-methyl-3-hydroxy-hexa-decanoyl-ACP[0] <=> (1) H2O[0] + (1) 14-methyl-trans-hexa-dec-2-enoyl-ACP[0]
rxn05383	3-methylbutanoyl-CoA:[acyl-carrier-protein] transferase	(1) Isovaleryl-CoA[0] + (1) ACP[0] <=> (1) CoA[0] + (1) H+[0] + (1) isovaleryl-ACP[0]
rxn05384	3-methylbutanoyl-ACP:malonyl-[acyl-carrier-protein] C-acyltransferase (decarboxylating)	(1) Malonyl-acyl-carrierprotein-[0] + (1) isovaleryl-ACP[0] <=> (1) CO2[0] + (1) ACP[0] + (1) 5-methyl-3-oxo-hexanoyl-ACP[0]
rxn05385	5-methyl-3-oxo-hexanoyl-ACP:NADP+ oxidoreductase	(1) NADPH[0] + (1) H+[0] + (1) 5-methyl-3-oxo-hexanoyl-ACP[0] <=> (1) NADP[0] + (1) 5-methyl-3-hydroxy-hexanoyl-ACP[0]
rxn05386	5-methyl-3-hydroxy-hexanoyl-ACP hydro-lyase	(1) 5-methyl-3-hydroxy-hexanoyl-ACP[0] <=> (1) H2O[0] + (1) 5-methyl-trans-hex-2-enoyl-ACP[0]
rxn05388	5-methyl-hexanoyl-ACP:malonyl-[acyl-carrier-protein] C-acyltransferase (decarboxylating)	(1) Malonyl-acyl-carrierprotein-[0] + (1) 5-methyl-hexanoyl-ACP[0] <=> (1) CO2[0] + (1) ACP[0] + (1) 7-methyl-3-oxo-octanoyl-ACP[0]
rxn05389	7-methyl-3-oxo-octanoyl-ACP:NADP+ oxidoreductase	(1) NADPH[0] + (1) H+[0] + (1) 7-methyl-3-oxo-octanoyl-ACP[0] <=> (1) NADP[0] + (1) 7-methyl-3-hydroxy-octanoyl-ACP[0]
rxn05390	7-methyl-3-hydroxy-octanoyl-ACP hydro-lyase	(1) 7-methyl-3-hydroxy-octanoyl-ACP[0] <=> (1) H2O[0] + (1) 7-methyl-trans-oct-2-enoyl-ACP[0]
rxn05392	7-methyl-octanoyl-ACP:malonyl-[acyl-carrier-protein] C-acyltransferase (decarboxylating)	(1) Malonyl-acyl-carrierprotein-[0] + (1) 7-methyl-octanoyl-ACP[0] <=> (1) CO2[0] + (1) ACP[0] + (1) 9-methyl-3-oxo-decanoyl-ACP[0]
rxn05393	9-methyl-3-oxo-decanoyl-ACP:NADP+ oxidoreductase	(1) NADPH[0] + (1) H+[0] + (1) 9-methyl-3-oxo-decanoyl-ACP[0] <=> (1) NADP[0] + (1) 9-methyl-3-hydroxy-decanoyl-ACP[0]
rxn05394	9-methyl-3-hydroxy-decanoyl-ACP hydro-lyase	(1) 9-methyl-3-hydroxy-decanoyl-ACP[0] <=> (1) H2O[0] + (1) 9-methyl-trans-dec-2-enoyl-ACP[0]
rxn05396	9-methyl-decanoyl-ACP:malonyl-[acyl-carrier-protein] C-acyltransferase (decarboxylating)	(1) Malonyl-acyl-carrierprotein-[0] + (1) 9-methyl-decanoyl-ACP[0] <=> (1) CO2[0] + (1) ACP[0] + (1) 11-methyl-3-oxo-dodecanoyl-ACP[0]
rxn05397	11-methyl-3-oxo-dodecanoyl-ACP:NADP+ oxidoreductase	(1) NADPH[0] + (1) H+[0] + (1) 11-methyl-3-oxo-dodecanoyl-ACP[0] <=> (1) NADP[0] + (1) 11-methyl-3-hydroxy-dodecanoyl-ACP[0]
rxn05398	11-methyl-3-hydroxy-dodecanoyl-ACP hydro-lyase	(1) 11-methyl-3-hydroxy-dodecanoyl-ACP[0] <=> (1) H2O[0] + (1) 11-methyl-trans-dodec-2-enoyl-ACP[0]
rxn05400	11-methyl-dodecanoyl-ACP:malonyl-[acyl-carrier-protein] C-acyltransferase (decarboxylating)	(1) Malonyl-acyl-carrierprotein-[0] + (1) 11-methyl-dodecanoyl-ACP[0] <=> (1) CO2[0] + (1) ACP[0] + (1) 13-methyl-3-oxo-tetra-decanoyl-ACP[0]
rxn05401	13-methyl-3-oxo-tetra-decanoyl-ACP:NADP+ oxidoreductase	(1) NADPH[0] + (1) H+[0] + (1) 13-methyl-3-oxo-tetra-decanoyl-ACP[0] <=> (1) NADP[0] + (1) 13-methyl-3-hydroxy-tetra-decanoyl-ACP[0]
rxn05402	13-methyl-3-hydroxy-tetra-decanoyl-ACP hydro-lyase	(1) 13-methyl-3-hydroxy-tetra-decanoyl-ACP[0] <=> (1) H2O[0] + (1) 13-methyl-trans-tetra-dec-2-enoyl-ACP[0]
rxn05404	13-methyl-tetra-decanoyl-ACP:malonyl-[acyl-carrier-protein] C-acyltransferase (decarboxylating)	(1) Malonyl-acyl-carrierprotein-[0] + (1) 13-methyl-tetra-decanoyl-ACP[0] <=> (1) CO2[0] + (1) ACP[0] + (1) 15-methyl-3-oxo-hexa-decanoyl-ACP[0]
rxn05405	15-methyl-3-oxo-hexa-decanoyl-ACP:NADP+ oxidoreductase	(1) NADPH[0] + (1) H+[0] + (1) 15-methyl-3-oxo-hexa-decanoyl-ACP[0] <=> (1) NADP[0] + (1) 15-methyl-3-hydroxy-hexa-decanoyl-ACP[0]
rxn05406	15-methyl-3-hydroxy-hexa-decanoyl-ACP hydro-lyase	(1) 15-methyl-3-hydroxy-hexa-decanoyl-ACP[0] <=> (1) H2O[0] + (1) 15-methyl-trans-hexa-dec-2-enoyl-ACP[0]
rxn05408	2-methylpropionyl-CoA:[acyl-carrier-protein] transferase	(1) Isobutyryl-CoA[0] + (1) ACP[0] <=> (1) CoA[0] + (1) H+[0] + (1) isobutyryl-ACP[0]
rxn05410	4-methyl-3-oxo-pentanoyl-ACP:NADP+ oxidoreductase	(1) NADPH[0] + (1) H+[0] + (1) 4-methyl-3-oxo-pentanoyl-ACP[0] <=> (1) NADP[0] + (1) 4-methyl-3-hydroxy-pentanoyl-ACP[0]
rxn05413	4-methyl-pentanoyl-ACP:malonyl-[acyl-carrier-protein] C-acyltransferase (decarboxylating)	(1) Malonyl-acyl-carrierprotein-[0] + (1) 4-methyl-pentanoyl-ACP[0] <=> (1) CO2[0] + (1) ACP[0] + (1) 6-methyl-3-oxo-heptanoyl-ACP[0]
rxn05414	6-methyl-3-oxo-heptanoyl-ACP:NADP+ oxidoreductase	(1) NADPH[0] + (1) H+[0] + (1) 6-methyl-3-oxo-heptanoyl-ACP[0] <=> (1) NADP[0] + (1) 6-methyl-3-hydroxy-heptanoyl-ACP[0]
rxn05417	6-methyl-heptanoyl-ACP:malonyl-[acyl-carrier-protein] C-acyltransferase (decarboxylating)	(1) Malonyl-acyl-carrierprotein-[0] + (1) 6-methyl-heptanoyl-ACP[0] <=> (1) CO2[0] + (1) ACP[0] + (1) 8-methyl-3-oxo-nonanoyl-ACP[0]
rxn05418	8-methyl-3-oxo-nonanoyl-ACP:NADP+ oxidoreductase	(1) NADPH[0] + (1) H+[0] + (1) 8-methyl-3-oxo-nonanoyl-ACP[0] <=> (1) NADP[0] + (1) 8-methyl-3-hydroxy-nonanoyl-ACP[0]
rxn05422	10-methyl-3-oxo-undecanoyl-ACP:NADP+ oxidoreductase	(1) NADPH[0] + (1) H+[0] + (1) 10-methyl-3-oxo-undecanoyl-ACP[0] <=> (1) NADP[0] + (1) 10-methyl-3-hydroxy-undecanoyl-ACP[0]
rxn05426	12-methyl-3-oxo-tridecanoyl-ACP:NADP+ oxidoreductase	(1) NADPH[0] + (1) H+[0] + (1) 12-methyl-3-oxo-tridecanoyl-ACP[0] <=> (1) NADP[0] + (1) 12-methyl-3-hydroxy-tridecanoyl-ACP[0]
rxn05430	14-methyl-3-oxo-pentadecanoyl-ACP:NADP+ oxidoreductase	(1) NADPH[0] + (1) H+[0] + (1) 14-methyl-3-oxo-pentadecanoyl-ACP[0] <=> (1) NADP[0] + (1) 14-methyl-3-hydroxy-pentadecanoyl-ACP[0]
rxn05433	4-methyl-trans-hex-2-enoyl-ACP:NAD+ oxidoreductase (A-specific)	(1) NADH[0] + (1) H+[0] + (1) 4-methyl-trans-hex-2-enoyl-ACP[0] <=> (1) NAD[0] + (1) 4-methyl-hexanoyl-ACP[0]
rxn05434	6-methyl-trans-oct-2-enoyl-ACP:NAD+ oxidoreductase (A-specific)	(1) NADH[0] + (1) H+[0] + (1) 6-methyl-trans-oct-2-enoyl-ACP[0] <=> (1) NAD[0] + (1) 6-methyl-octanoyl-ACP[0]
rxn05435	8-methyl-trans-dec-2-enoyl-ACP:NAD+ oxidoreductase (A-specific)	(1) NADH[0] + (1) H+[0] + (1) 8-methyl-trans-dec-2-enoyl-ACP[0] <=> (1) NAD[0] + (1) 8-methyl-decanoyl-ACP[0]
rxn05436	10-methyl-trans-dodec-2-enoyl-ACP:NAD+ oxidoreductase (A-specific)	(1) NADH[0] + (1) H+[0] + (1) 10-methyl-trans-dodec-2-enoyl-ACP[0] <=> (1) NAD[0] + (1) 10-methyl-dodecanoyl-ACP[0]
rxn05437	12-methyl-trans-tetra-dec-2-enoyl-ACP:NAD+ oxidoreductase (A-specific)	(1) NADH[0] + (1) H+[0] + (1) 12-methyl-trans-tetra-dec-2-enoyl-ACP[0] <=> (1) NAD[0] + (1) 12-methyl-tetra-decanoyl-ACP[0]
rxn05438	14-methyl-trans-hexa-dec-2-enoyl-ACP:NAD+ oxidoreductase (A-specific)	(1) NADH[0] + (1) H+[0] + (1) 14-methyl-trans-hexa-dec-2-enoyl-ACP[0] <=> (1) NAD[0] + (1) 14-methyl-hexa-decanoyl-ACP[0]
rxn05439	5-methyl-trans-hex-2-enoyl-ACP:NAD+ oxidoreductase (A-specific)	(1) NADH[0] + (1) H+[0] + (1) 5-methyl-trans-hex-2-enoyl-ACP[0] <=> (1) NAD[0] + (1) 5-methyl-hexanoyl-ACP[0]
rxn05440	7-methyl-trans-oct-2-enoyl-ACP:NAD+ oxidoreductase (A-specific)	(1) NADH[0] + (1) H+[0] + (1) 7-methyl-trans-oct-2-enoyl-ACP[0] <=> (1) NAD[0] + (1) 7-methyl-octanoyl-ACP[0]
rxn05441	9-methyl-trans-dec-2-enoyl-ACP:NAD+ oxidoreductase (A-specific)	(1) NADH[0] + (1) H+[0] + (1) 9-methyl-trans-dec-2-enoyl-ACP[0] <=> (1) NAD[0] + (1) 9-methyl-decanoyl-ACP[0]
rxn05442	11-methyl-trans-dodec-2-enoyl-ACP:NAD+ oxidoreductase (A-specific)	(1) NADH[0] + (1) H+[0] + (1) 11-methyl-trans-dodec-2-enoyl-ACP[0] <=> (1) NAD[0] + (1) 11-methyl-dodecanoyl-ACP[0]
rxn05443	13-methyl-trans-tetra-dec-2-enoyl-ACP:NAD+ oxidoreductase (A-specific)	(1) NADH[0] + (1) H+[0] + (1) 13-methyl-trans-tetra-dec-2-enoyl-ACP[0] <=> (1) NAD[0] + (1) 13-methyl-tetra-decanoyl-ACP[0]
rxn05444	15-methyl-trans-hexa-dec-2-enoyl-ACP:NAD+ oxidoreductase (A-specific)	(1) NADH[0] + (1) H+[0] + (1) 15-methyl-trans-hexa-dec-2-enoyl-ACP[0] <=> (1) NAD[0] + (1) 15-methyl-hexa-decanoyl-ACP[0]
rxn05450	14-methyl-trans-pentadec-2-enoyl-ACP:NAD+ oxidoreductase (A-specific)	(1) NADH[0] + (1) H+[0] + (1) 14-methyl-trans-pentadec-2-enoyl-ACP[0] <=> (1) NAD[0] + (1) 14-methyl-pentadecanoyl-ACP[0]
rxn05451	12-methyl-tetra-decanoyl-ACP:[acyl-carrier-protein] transferase	(1) CoA[0] + (2) H+[0] + (1) 12-methyl-tetra-decanoyl-ACP[0] <=> (1) fa4coa[0] + (1) ACP[0]
rxn05452	14-methyl-hexa-decanoyl-ACP:[acyl-carrier-protein] transferase	(1) CoA[0] + (2) H+[0] + (1) 14-methyl-hexa-decanoyl-ACP[0] <=> (1) fa12coa[0] + (1) ACP[0]
rxn05453	13-methyl-tetra-decanoyl-ACP:[acyl-carrier-protein] transferase	(1) CoA[0] + (2) H+[0] + (1) 13-methyl-tetra-decanoyl-ACP[0] <=> (1) fa3coa[0] + (1) ACP[0]
rxn05454	15-methyl-hexa-decanoyl-ACP:[acyl-carrier-protein] transferase	(1) CoA[0] + (2) H+[0] + (1) 15-methyl-hexa-decanoyl-ACP[0] <=> (1) fa11coa[0] + (1) ACP[0]
rxn05455	12-methyl-tridecanoyl-ACP:[acyl-carrier-protein] transferase	(1) CoA[0] + (2) H+[0] + (1) 12-methyl-tridecanoyl-ACP[0] <=> (1) fa1coa[0] + (1) ACP[0]
rxn05456	14-methyl-pentadecanoyl-ACP:[acyl-carrier-protein] transferase	(1) CoA[0] + (2) H+[0] + (1) 14-methyl-pentadecanoyl-ACP[0] <=> (1) fa6coa[0] + (1) ACP[0]
rxn05457	[Acyl-carrier-protein] acetyltransferase	(1) CoA[0] + (1) Myristoyl-ACP[0] <=> (1) Myristoyl-CoA[0] + (1) ACP[0]
rxn05458	[Acyl-carrier-protein] acetyltransferase	(1) CoA[0] + (1) H+[0] + (1) hexadecanoyl-acp[0] <=> (1) Palmitoyl-CoA[0] + (1) ACP[0]
rxn05459	stearyl-ACP:[acyl-carrier-protein] transferase	(1) CoA[0] + (1) H+[0] + (1) Octodecanoyl-ACP[0] <=> (1) strcoa[0] + (1) ACP[0]
rxn05461	3-Hydroxyoctodecanoyl-ACP:NADP+ oxidoreductase	(1) NADPH[0] + (1) H+[0] + (1) 3-Oxooctodecanoyl-ACP[0] <=> (1) NADP[0] + (1) 3-Hydroxyoctodecanoyl-ACP[0]
rxn05465	Malonyl-CoA:[acyl-carrier-protein] S-malonyltransferase	(1) H+[0] + (1) Malonyl-CoA[0] + (1) ACP[0] <=> (1) CoA[0] + (1) Malonyl-acyl-carrierprotein-[0]
rxn05466	TRANS-RXN-173.ce	(1) NH3[1] <=> (1) NH3[0]
rxn05467	CO2 transporter via diffusion	(1) CO2[1] <=> (1) CO2[0]
rxn05468	TRANS-RXNAVI-26568.ce	(1) O2[1] <=> (1) O2[0]
rxn05469	pyruvate reversible transport via proton symport	(1) Pyruvate[1] + (1) H+[1] <=> (1) Pyruvate[0] + (1) H+[0]
rxn05485	N-Acetyl-D-glucosamine transport via PEP:Pyr PTS	(1) Phosphoenolpyruvate[0] + (1) N-Acetyl-D-glucosamine[1] <=> (1) Pyruvate[0] + (1) N-Acetyl-D-glucosamine 6-phosphate[0]
rxn05494	D-alanine transport via proton symport	(1) H+[1] + (1) D-Alanine[1] <=> (1) H+[0] + (1) D-Alanine[0]
rxn05508	TRANS-RXNBWI-115637.ce.maizeexp.ASN_ASN	(1) H+[1] + (1) L-Asparagine[1] <=> (1) H+[0] + (1) L-Asparagine[0]
rxn05512	butanesulfonate transport via ABC system	(1) H2O[0] + (1) ATP[0] + (1) butanesulfonate[1] <=> (1) ADP[0] + (1) Phosphate[0] + (1) H+[0] + (1) butanesulfonate[0]
rxn05516	Cadmium-translocating P-type ATPase	(1) H2O[0] + (1) ATP[0] + (1) Cd2+[0] => (1) ADP[0] + (1) Phosphate[0] + (1) H+[0] + (1) Cd2+[1]
rxn05528	Copper-transporting ATPase	(1) H2O[0] + (1) ATP[0] + (1) Cu2+[0] => (1) ADP[0] + (1) Phosphate[0] + (1) Cu2+[1] + (1) H+[0]
rxn05533	oligopeptide-transporting ATPase	(1) H2O[0] + (1) ATP[0] + (1) ala-L-asp-L[1] => (1) ADP[0] + (1) Phosphate[0] + (1) H+[0] + (1) ala-L-asp-L[0]
rxn05534	Dipeptide transport via ABC system (gly-glu)	(1) H2O[0] + (1) ATP[0] + (1) gly-glu-L[1] => (1) ADP[0] + (1) Phosphate[0] + (1) H+[0] + (1) gly-glu-L[0]
rxn05535	oligopeptide-transporting ATPase	(1) H2O[0] + (1) ATP[0] + (1) Gly-Met[1] => (1) ADP[0] + (1) Phosphate[0] + (1) H+[0] + (1) Gly-Met[0]
rxn05536	Dipeptide transport via ABC system (met-ala)	(1) H2O[0] + (1) ATP[0] + (1) met-L-ala-L[1] => (1) ADP[0] + (1) Phosphate[0] + (1) H+[0] + (1) met-L-ala-L[0]
rxn05537	oligopeptide-transporting ATPase	(1) H2O[0] + (1) ATP[0] + (1) gly-asp-L[1] => (1) ADP[0] + (1) Phosphate[0] + (1) H+[0] + (1) gly-asp-L[0]
rxn05538	Dipeptide transport via ABC system (gly-pro-L)	(1) H2O[0] + (1) ATP[0] + (1) gly-pro-L[1] => (1) ADP[0] + (1) Phosphate[0] + (1) H+[0] + (1) gly-pro-L[0]
rxn05539	oligopeptide-transporting ATPase	(1) H2O[0] + (1) ATP[0] + (1) Cys-Gly[1] => (1) ADP[0] + (1) Phosphate[0] + (1) H+[0] + (1) Cys-Gly[0]
rxn05540	oligopeptide-transporting ATPase	(1) H2O[0] + (1) ATP[0] + (1) Ala-Gln[1] => (1) ADP[0] + (1) Phosphate[0] + (1) H+[0] + (1) Ala-Gln[0]
rxn05541	Dipeptide transport via ABC system (ala-glu)	(1) H2O[0] + (1) ATP[0] + (1) ala-L-glu-L[1] => (1) ADP[0] + (1) Phosphate[0] + (1) H+[0] + (1) ala-L-glu-L[0]
rxn05542	oligopeptide-transporting ATPase	(1) H2O[0] + (1) ATP[0] + (1) L-alanylglycine[1] => (1) ADP[0] + (1) Phosphate[0] + (1) H+[0] + (1) L-alanylglycine[0]
rxn05543	oligopeptide-transporting ATPase	(1) H2O[0] + (1) ATP[0] + (1) Ala-His[1] => (1) ADP[0] + (1) Phosphate[0] + (1) H+[0] + (1) Ala-His[0]
rxn05544	oligopeptide-transporting ATPase	(1) H2O[0] + (1) ATP[0] + (1) Ala-Leu[1] => (1) ADP[0] + (1) Phosphate[0] + (1) H+[0] + (1) Ala-Leu[0]
rxn05545	Dipeptide transport via ABC system (ala-thr)	(1) H2O[0] + (1) ATP[0] + (1) ala-L-Thr-L[1] => (1) ADP[0] + (1) Phosphate[0] + (1) H+[0] + (1) ala-L-Thr-L[0]
rxn05546	Dipeptide transport via ABC system (gly-asn)	(1) H2O[0] + (1) ATP[0] + (1) gly-asn-L[1] => (1) ADP[0] + (1) Phosphate[0] + (1) H+[0] + (1) gly-asn-L[0]
rxn05547	oligopeptide-transporting ATPase	(1) H2O[0] + (1) ATP[0] + (1) Gly-Gln[1] => (1) ADP[0] + (1) Phosphate[0] + (1) H+[0] + (1) Gly-Gln[0]
rxn05551	ethanolamine transport in/out via proton symport	(1) H+[1] + (1) Aminoethanol[1] <=> (1) H+[0] + (1) Aminoethanol[0]
rxn05552	ethanesulfonate transport via ABC system	(1) H2O[0] + (1) ATP[0] + (1) ethanesulfonate[1] <=> (1) ADP[0] + (1) Phosphate[0] + (1) H+[0] + (1) ethanesulfonate[0]
rxn05557	iron (III) dicitrate transport via ABC system	(1) H2O[0] + (1) ATP[0] + (2) Citrate[1] + (1) fe3[1] => (1) ADP[0] + (1) Phosphate[0] + (1) H+[0] + (2) Citrate[0] + (1) fe3[0]
rxn05560	D-fructose transport via PEP:Pyr PTS	(1) Phosphoenolpyruvate[0] + (1) D-Fructose[1] <=> (1) Pyruvate[0] + (1) D-fructose-1-phosphate[0]
rxn05561	Transport of dicarboxylates
rxn05564	Proline-specific permease	(1) H+[1] + (1) GABA[1] <=> (1) H+[0] + (1) GABA[0]
rxn05565	D-galactarte transport via proton symport
rxn05571	D-gluconate transport via proton symport
rxn05572	D-glucarate transport via proton symport
rxn05574	D-glucuronate transport via proton symport
rxn05581	RXN0-1683.ce.maizeexp.GLYCEROL_GLYCEROL	(1) Glycerol[0] <=> (1) Glycerol[1]
rxn05585	hexanesulfonate transport via ABC system	(1) H2O[0] + (1) ATP[0] + (1) hexanesulfonate[1] <=> (1) ADP[0] + (1) Phosphate[0] + (1) H+[0] + (1) hexanesulfonate[0]
rxn05603	D-malate transport in via proton symport	(1) H+[1] + (1) D-Malate[1] <=> (1) H+[0] + (1) D-Malate[0]
rxn05605	Maltose permease MAL31	(1) H+[1] + (1) L-Malate[1] <=> (1) H+[0] + (1) L-Malate[0]
rxn05608	ATP phosphohydrolase (disaccharide-importing)	(1) H2O[0] + (1) ATP[0] + (1) Amylotriose[1] => (1) ADP[0] + (1) Phosphate[0] + (1) H+[0] + (1) Amylotriose[0]
rxn05613	L-methionine S-oxide transport via ABC system	(1) H2O[0] + (1) ATP[0] + (1) L-Methionine S-oxide[1] => (1) ADP[0] + (1) Phosphate[0] + (1) H+[0] + (1) L-Methionine S-oxide[0]
rxn05614	L-methionine R-oxide transport via ABC system	(1) H2O[0] + (1) ATP[0] + (1) L-methionine R-oxide[1] => (1) ADP[0] + (1) Phosphate[0] + (1) H+[0] + (1) L-methionine R-oxide[0]
rxn05618	manganese transport in via proton symport	(1) Mn2+[1] + (1) H+[1] <=> (1) Mn2+[0] + (1) H+[0]
rxn05620	MOPS transport via ABC system	(1) H2O[0] + (1) ATP[0] + (1) MOPS[1] <=> (1) ADP[0] + (1) Phosphate[0] + (1) H+[0] + (1) MOPS[0]
rxn05621	methanesulfonate transport via ABC system	(1) H2O[0] + (1) ATP[0] + (1) methanesulfonate[1] <=> (1) ADP[0] + (1) Phosphate[0] + (1) H+[0] + (1) methanesulfonate[0]
rxn05654	Transport of succinate
rxn05656	sulfoacetate transport via ABC system	(1) H2O[0] + (1) ATP[0] + (1) Sulfoacetate[1] <=> (1) ADP[0] + (1) Phosphate[0] + (1) H+[0] + (1) Sulfoacetate[0]
rxn05673	D-galacturonate transport via proton symport
rxn05682	allantoin transport in via proton symport	(1) H+[1] + (1) Allantoin[1] <=> (1) H+[0] + (1) Allantoin[0]
rxn05736	acyl-coenzyme A ligase	(1) ATP[0] + (1) CoA[0] + (1) Myristic acid[0] => (1) PPi[0] + (1) AMP[0] + (1) H+[0] + (1) Myristoyl-CoA[0]
rxn05957	O4-succinyl-L-homoserine:hydrogen sulfide S-(3-amino-3-carboxypropyl)transferase	(1) H2S[0] + (1) O-Succinyl-L-homoserine[0] <=> (1) Succinate[0] + (1) Homocysteine[0]
rxn06023	CoA:apo-[acyl-carrier-protein] pantetheinephosphotransferase	(1) CoA[0] + (1) apo-ACP[0] <=> (1) Adenosine 3-5-bisphosphate[0] + (1) ACP[0]
rxn06075	2'-Deoxyuridine 5'-diphosphate:oxidized-thioredoxin 2'-oxidoreductase	(1) H2O[0] + (1) dUDP[0] + (1) trdox[0] <=> (1) UDP[0] + (1) trdrd[0]
rxn06076	2'-Deoxycytidine diphosphate:oxidized-thioredoxin 2'-oxidoreductase	(1) H2O[0] + (1) dCDP[0] + (1) trdox[0] <=> (1) CDP[0] + (1) trdrd[0]
rxn06493	dihydrolipoylprotein:NAD+ oxidoreductase	(1) NAD[0] + (1) Dihydrolipolprotein[0] <=> (1) NADH[0] + (1) H+[0] + (1) Lipoylprotein[0]
rxn06591	L-glutamate-semialdehyde: NADP+ oxidoreductase(L-glutamyl-tRNA(Glu)-forming)	(1) NADPH[0] + (1) H+[0] + (1) L-Glutamyl-tRNA-Glu[0] <=> (1) NADP[0] + (1) L-Glutamate1-semialdehyde[0] + (1) tRNA-Glu[0]
rxn06672	biotin-carboxyl-carrier-protein:carbon-dioxide ligase (ADP-forming)	(1) ATP[0] + (1) H2CO3[0] + (1) Holo-[carboxylase][0] <= (1) ADP[0] + (1) Phosphate[0] + (1) H+[0] + (1) Carboxybiotin-carboxyl-carrier protein[0]
rxn06673	Acetyl-CoA:carbon-dioxide ligase (ADP-forming)	(1) Acetyl-CoA[0] + (1) Carboxybiotin-carboxyl-carrier protein[0] => (1) Malonyl-CoA[0] + (1) Holo-[carboxylase][0]
rxn08043	pyruvate:2-oxobutanoate acetaldehydetransferase (decarboxylating)	(1) Pyruvate[0] + (1) H+[0] + (1) 2-Oxobutyrate[0] => (1) CO2[0] + (1) 2-Aceto-2-hydroxybutanoate[0]
rxn08094	2-Oxoglutarate dehydrogenase complex	(1) NAD[0] + (1) CoA[0] + (1) 2-Oxoglutarate[0] => (1) NADH[0] + (1) CO2[0] + (1) Succinyl-CoA[0]
rxn08103	alanine transaminase	(1) Pyridoxal phosphate[0] + (1) L-Alanine[0] <=> (1) Pyruvate[0] + (1) Pyridoxamine phosphate[0]
rxn08231	cardiolipin synthase (periplasmic
rxn08291	D-Amino acid dehydrogenase	(1) H2O[0] + (1) FAD[0] + (1) H+[0] + (1) D-Alanine[0] <=> (1) NH3[0] + (1) Pyruvate[0] + (1) FADH2[0]
rxn08294	diacylglycerol kinase (n-C12:0)
rxn08295	diacylglycerol kinase (n-C14:0)
rxn08296	diacylglycerol kinase (n-C14:1)
rxn08297	diacylglycerol kinase (n-C16:0)
rxn08298	diacylglycerol kinase (n-C16:1)
rxn08299	diacylglycerol kinase (n-C18:0)
rxn08300	diacylglycerol kinase (n-C18:1)
rxn08308	CDP-diacylglycerol synthetase (n-C14:1)
rxn08309	CDP-diacylglycerol synthetase (n-C16:0)
rxn08311	CDP-diacylglycerol synthetase (n-C18:0)
rxn08352	R08210	(1) NADH[0] + (1) H+[0] + (1) 1-Hydroxy-2-methyl-2-butenyl 4-diphosphate[0] <= (1) H2O[0] + (1) NAD[0] + (1) DMAPP[0]
rxn08527	fumarate reductase	(1) Fumarate[0] + (1) Menaquinol 8[0] => (1) Succinate[0] + (1) Menaquinone 8[0]
rxn08551	glycerol-3-phosphate acyltransferase (C18:0)	(1) H+[0] + (1) Glycerol-3-phosphate[0] + (1) Octadecanoyl-ACP[0] => (1) ACP[0] + (1) 1-octadecanoyl-sn-glycerol 3-phosphate[0]
rxn08556	sn-glycerol 3-phosphate:ubiquinone-8 oxidoreductase	(1) Glycerol-3-phosphate[0] + (1) Ubiquinone-8[0] => (1) Glycerone-phosphate[0] + (1) Ubiquinol-8[0]
rxn08669	Glycerophosphodiester phosphodiesterase	(1) H2O[0] + (1) Glycerophosphoglycerol[0] => (1) H+[0] + (1) Glycerol-3-phosphate[0] + (1) Glycerol[0]
rxn08707	Heme O synthase
rxn08756	isopentenyl-diphosphate:NAD+ oxidoreductase	(1) NADH[0] + (1) H+[0] + (1) 1-Hydroxy-2-methyl-2-butenyl 4-diphosphate[0] <= (1) H2O[0] + (1) NAD[0] + (1) Isopentenyldiphosphate[0]
rxn08900	FAD-dependent malate dehydrogenase	(1) L-Malate[0] + (1) Ubiquinone-8[0] <=> (1) Oxaloacetate[0] + (1) Ubiquinol-8[0]
rxn09016	Nucleoside triphosphate tripolyhydrolase	(1) H2O[0] + (1) GTP[0] <=> (1) Guanosine[0] + (1) Triphosphate[0]
rxn09106	phosphatidylglycerol phosphate phosphatase (periplasm
rxn09108	Phosphatidylglycerol synthase (n-C12:0)
rxn09109	Phosphatidylglycerol synthase (n-C14:0)
rxn09110	Phosphatidylglycerol synthase (n-C14:1)
rxn09111	Phosphatidylglycerol synthase (n-C16:0)
rxn09112	Phosphatidylglycerol synthase (n-C16:1)
rxn09113	Phosphatidylglycerol synthase (n-C18:0)
rxn09114	Phosphatidylglycerol synthase (n-C18:1)
rxn09167	pyruvic (cytochrome b1) dehydrogenase	(1) H2O[0] + (1) Pyruvate[0] + (1) Ubiquinone-8[0] => (1) CO2[0] + (1) Acetate[0] + (1) Ubiquinol-8[0]
rxn09177	(R)-4'-Phosphopantothenate:L-cysteine ligase	(1) CTP[0] + (1) L-Cysteine[0] + (1) 4-phosphopantothenate[0] => (1) PPi[0] + (1) CMP[0] + (2) H+[0] + (1) (R)-4'-Phosphopantothenoyl-L-cysteine[0]
rxn09197	Phosphatidylserine decarboxylase (n-C12:0)	(2) H+[0] + (1) phosphatidylserine didodecanoyl[0] => (1) CO2[0] + (1) phosphatidylethanolamine didodecanoyl[0]
rxn09198	Phosphatidylserine decarboxylase (n-C14:0)	(2) H+[0] + (1) phosphatidylserine ditetradecanoyl[0] => (1) CO2[0] + (1) phosphatidylethanolamine ditetradecanoyl[0]
rxn09199	Phosphatidylserine decarboxylase (n-C14:1)	(2) H+[0] + (1) phosphatidylserine ditetradec-7-enoyl[0] => (1) CO2[0] + (1) phosphatidylethanolamine ditetradec-7-enoyl[0]
rxn09200	Phosphatidylserine decarboxylase (n-C16:0)	(2) H+[0] + (1) phosphatidylserine dihexadecanoyl[0] => (1) CO2[0] + (1) phosphatidylethanolamine dihexadecanoyl[0]
rxn09201	Phosphatidylserine decarboxylase (n-C16:1)	(2) H+[0] + (1) phosphatidylserine dihexadec-9-enoyl[0] => (1) CO2[0] + (1) phosphatidylethanolamine dihexadec-9enoyl[0]
rxn09202	Phosphatidylserine decarboxylase (n-C18:0)	(2) H+[0] + (1) phosphatidylserine dioctadecanoyl[0] => (1) CO2[0] + (1) phosphatidylethanolamine dioctadecanoyl[0]
rxn09203	Phosphatidylserine decarboxylase (n-C18:1)	(2) H+[0] + (1) phosphatidylserine dioctadec-11-enoyl[0] => (1) CO2[0] + (1) phosphatidylethanolamine dioctadec-11-enoyl[0]
rxn09205	Phosphatidylserine syntase (n-C12:0)
rxn09206	Phosphatidylserine syntase (n-C14:0)
rxn09207	Phosphatidylserine syntase (n-C14:1)
rxn09208	Phosphatidylserine syntase (n-C16:0)
rxn09209	Phosphatidylserine syntase (n-C16:1)
rxn09210	Phosphatidylserine syntase (n-C18:0)
rxn09211	Phosphatidylserine syntase (n-C18:1)
rxn09370	RXN-7610.c	(2) H2O[0] + (1) O2[0] + (1) Urate[0] => (1) CO2[0] + (1) H2O2[0] + (1) H+[0] + (1) Allantoin[0]
rxn09448	fatty-acid--CoA ligase (octadecenoate)	(1) ATP[0] + (1) CoA[0] + (1) octadecenoate[0] <= (1) PPi[0] + (1) AMP[0] + (1) Octadecenoyl-CoA[0]
rxn09449	acyl-coenzyme A ligase	(1) ATP[0] + (1) CoA[0] + (1) ocdca[0] => (1) PPi[0] + (1) AMP[0] + (1) H+[0] + (1) strcoa[0]
rxn09450	fatty-acid--CoA ligase (hexadecenoate)
rxn09502	Glucokinase	(1) ATP[0] + (1) D-Glucose[0] => (1) ADP[0] + (1) H+[0] + (1) beta-D-Glucose 6-phosphate[0]
rxn09566	pyridoxal oxidase	(2) H2O[0] + (0.5) O2[0] + (1) NH3[0] + (1) Pyridoxal[0] <= (2) H2O2[0] + (1) PM[0]
rxn09953	acetyl-CoA:acetoin O-acetyltransferase	(1) NAD[0] + (1) CoA[0] + (1) ACTN[0] <=> (1) NADH[0] + (1) Acetyl-CoA[0] + (1) H+[0] + (1) Acetaldehyde[0]
rxn09997	4-amino-5-hydroxymethyl-2-methylpyrimidine synthetase	(1) H2O[0] + (1) AIR[0] <=> (0.5) O2[0] + (1) Phosphate[0] + (1) H+[0] + (1) Glycolaldehyde[0] + (1) Toxopyrimidine[0]
rxn10042	coupling factors (F0
rxn10053	phosphoribosylaminoimidazole carboxylase (ATP-dependent)	(1) H2O[0] + (1) ATP[0] + (1) CO2[0] + (1) AIR[0] <=> (1) ADP[0] + (1) Phosphate[0] + (2) H+[0] + (1) 5'-Phosphoribosyl-4-carboxy-5-aminoimidazole[0]
rxn10074	fatty acid oxidation (Butanoyl-CoA )	(1) H2O[0] + (1) NAD[0] + (1) FAD[0] + (1) Butyryl-CoA[0] <=> (1) NADH[0] + (1) Acetoacetyl-CoA[0] + (1) FADH2[0]
rxn10113	cytochrome oxidase bo3 (ubiquinol-8: 2.5 protons)	(0.5) O2[0] + (2.5) H+[0] + (1) Ubiquinol-8[0] => (1) H2O[0] + (2.5) H+[1] + (1) Ubiquinone-8[0]
rxn10122	NADH dehydrogenase (ubiquinone-8 & 3.5 protons)	(1) NADH[0] + (4.5) H+[0] + (1) Ubiquinone-8[0] => (1) NAD[0] + (3.5) H+[1] + (1) Ubiquinol-8[0]
rxn10125	NAD(P) transhydrogenase	(1) NADH[0] + (1) NADP[0] + (2) H+[1] <=> (1) NAD[0] + (1) NADPH[0] + (2) H+[0]
rxn10126	succinate dehyrdogenase	(1) FADH2[0] + (1) Ubiquinone-8[0] <=> (1) FAD[0] + (1) H+[0] + (1) Ubiquinol-8[0]
rxn10168	(K++H+)-ATPase	(1) H2O[0] + (1) ATP[0] + (1) K+[1] => (1) ADP[0] + (1) Phosphate[0] + (1) H+[0] + (1) K+[0]
rxn10199	Peptidoglycan subunit synthesis	(1) Undecaprenyl-diphospho-N-acetylmuramoyl--N-acetylglucosamine-L-ala-D-glu-meso-2-6-diaminopimeloyl-D-ala-D-ala[0] + (1) Peptidoglycan polymer (n-1 subunits)[0] <=> (1) Bactoprenyl diphosphate[0] + (1) Peptidoglycan polymer (n subunits)[0]
rxn10204	acyl-CoA:sn-glycerol-3-phosphate 1-O-acyltransferase	(1) Glycerol-3-phosphate[0] + (1) strcoa[0] => (1) CoA[0] + (1) 1-octadecanoyl-sn-glycerol 3-phosphate[0]
rxn10205	isoheptadecanoyl-glycerol-3-phosphate O-acyltransferase	(1) Glycerol-3-phosphate[0] + (1) fa11coa[0] <=> (1) CoA[0] + (1) 1-isoheptadecanoyl-sn-glycerol 3-phosphate[0]
rxn10206	anteisoheptadecanoyl-glycerol-3-phosphate O-acyltransferase	(1) Glycerol-3-phosphate[0] + (1) fa12coa[0] <=> (1) CoA[0] + (1) 1-anteisoheptadecanoyl-sn-glycerol 3-phosphate[0]
rxn10209	anteisopentadecanoyl-glycerol-3-phosphate O-acyltransferase	(1) Glycerol-3-phosphate[0] + (1) fa4coa[0] <=> (1) CoA[0] + (1) 1-anteisopentadecanoyl-sn-glycerol 3-phosphate[0]
rxn10210	isohexadecanoyl-glycerol-3-phosphate O-acyltransferase	(1) Glycerol-3-phosphate[0] + (1) fa6coa[0] <=> (1) CoA[0] + (1) 1-isohexadecanoyl-sn-glycerol 3-phosphate[0]
rxn10213	stearoyl-1-acylglycerol-3-phosphate O-acyltransferase
rxn10214	isoheptadecanoyl-1-acylglycerol-3-phosphate O-acyltransferase
rxn10215	anteisoheptadecanoyl-1-acylglycerol-3-phosphate O-acyltransferase
rxn10219	isohexadecanoyl-1-acylglycerol-3-phosphate O-acyltransferase
rxn10220	isoheptadecanoyl-phosphatidate cytidylyltransferase
rxn10221	anteisoheptadecanoyl-phosphatidate cytidylyltransferase
rxn10222	isotetradecanoyl-phosphatidate cytidylyltransferase
rxn10226	isoheptadecanoyl-CDPdiacylglycerol-serine O-phosphatidyltransferase
rxn10227	anteisoheptadecanoyl-CDPdiacylglycerol-serine O-phosphatidyltransferase
rxn10228	isotetradecanoyl-CDPdiacylglycerol-serine O-phosphatidyltransferase
rxn10229	isopentadecanoyl-CDPdiacylglycerol-serine O-phosphatidyltransferase
rxn10230	anteisopentadecanoyl-CDPdiacylglycerol-serine O-phosphatidyltransferase
rxn10231	isohexadecanoyl-CDPdiacylglycerol-serine O-phosphatidyltransferase
rxn10232	isoheptadecanoyl-phosphatidylserine decarboxylase	(2) H+[0] + (1) Diisoheptadecanoylphosphatidylserine[0] <=> (1) CO2[0] + (1) Diisoheptadecanoylphosphatidylethanolamine[0]
rxn10233	anteisoheptadecanoyl-phosphatidylserine decarboxylase	(2) H+[0] + (1) Dianteisoheptadecanoylphosphatidylserine[0] <=> (1) CO2[0] + (1) Dianteisoheptadecanoylphosphatidylethanolamine[0]
rxn10234	isotetradecanoyl-phosphatidylserine decarboxylase	(2) H+[0] + (1) Diisotetradecanoylphosphatidylserine[0] <=> (1) CO2[0] + (1) Diisotetradecanoylphosphatidylethanolamine[0]
rxn10235	isopentadecanoyl-phosphatidylserine decarboxylase	(2) H+[0] + (1) Diisopentadecanoylphosphatidylserine[0] <=> (1) CO2[0] + (1) Diisopentadecanoylphosphatidylethanolamine[0]
rxn10236	anteisopentadecanoyl-phosphatidylserine decarboxylase	(2) H+[0] + (1) Dianteisopentadecanoylphosphatidylserine[0] <=> (1) CO2[0] + (1) Dianteisopentadecanoylphosphatidylethanolamine[0]
rxn10237	isohexadecanoyl-phosphatidylserine decarboxylase	(2) H+[0] + (1) Diisohexadecanoylphosphatidylserine[0] <=> (1) CO2[0] + (1) Diisohexadecanoylphosphatidylethanolamine[0]
rxn10253	isoheptadecanoyl-Diacylglycerol kinase
rxn10254	anteisoheptadecanoyl-Diacylglycerol kinase
rxn10255	isotetradecanoyl-Diacylglycerol kinase
rxn10256	isopentadecanoyl-Diacylglycerol kinase
rxn10257	anteisopentadecanoyl-Diacylglycerol kinase
rxn10258	isohexadecanoyl-Diacylglycerol kinase
rxn10259	isoheptadecanoyl-CDPdiacylglycerol:sn-glycerol-3-phosphate 3-phosphatidyltransferase
rxn10260	anteisoheptadecanoyl-CDPdiacylglycerol:sn-glycerol-3-phosphate 3-phosphatidyltransferase
rxn10261	isotetradecanoyl-CDPdiacylglycerol:sn-glycerol-3-phosphate 3-phosphatidyltransferase
rxn10262	isopentadecanoyl-CDPdiacylglycerol:sn-glycerol-3-phosphate 3-phosphatidyltransferase
rxn10263	anteisopentadecanoyl-CDPdiacylglycerol:sn-glycerol-3-phosphate 3-phosphatidyltransferase
rxn10264	isohexadecanoyl-CDPdiacylglycerol:sn-glycerol-3-phosphate 3-phosphatidyltransferase
rxn10265	isoheptadecanoyl-Phosphatidylglycerophosphate phosphohydrolase	(1) H2O[0] + (1) Diisoheptadecanoylphosphatidylglycerophosphate[0] <=> (1) Phosphate[0] + (1) H+[0] + (1) Diisoheptadecanoylphosphatidylglycerol[0]
rxn10266	anteisoheptadecanoyl-Phosphatidylglycerophosphate phosphohydrolase	(1) H2O[0] + (1) Dianteisoheptadecanoylphosphatidylglycerophosphate[0] <=> (1) Phosphate[0] + (1) H+[0] + (1) Dianteisoheptadecanoylphosphatidylglycerol[0]
rxn10336	stearoyl-cardiolipin synthase	(2) Phosphatidylglycerol dioctadecanoyl[0] <=> (1) Glycerol[0] + (1) Stearoylcardiolipin (B. subtilis)[0]
rxn10337	isoheptadecanoyl-cardiolipin synthase	(2) Diisoheptadecanoylphosphatidylglycerol[0] <=> (1) Glycerol[0] + (1) Isoheptadecanoylcardiolipin (B. subtilis)[0]
rxn10338	anteisoheptadecanoyl-cardiolipin synthase	(2) Dianteisoheptadecanoylphosphatidylglycerol[0] <=> (1) Glycerol[0] + (1) Anteisoheptadecanoylcardiolipin (B. subtilis)[0]
rxn10343	Mercury (Hg+2) ABC transporter	(1) H2O[0] + (1) ATP[0] + (1) Hg2+[0] <=> (1) ADP[0] + (1) Phosphate[0] + (1) H+[0] + (1) Hg2+[1]
rxn10344	Lead (Pb+2) ABC transporter	(1) H2O[0] + (1) ATP[0] + (1) Pb[0] <=> (1) ADP[0] + (1) Phosphate[0] + (1) H+[0] + (1) Pb[1]
rxn10474	TRANS-RXNBWI-115534.ce.maizeexp.CO+2_CO+2	(1) Co2+[0] <=> (1) Co2+[1]
rxn10481	Copper transport via ABC system	(1) H2O[0] + (1) ATP[0] + (1) Cu2+[1] => (1) ADP[0] + (1) Phosphate[0] + (1) Cu2+[0] + (1) H+[0]
rxn10571	ATP phosphohydrolase (Mg2+-importing)	(1) H2O[0] + (1) ATP[0] + (1) Mg[1] => (1) ADP[0] + (1) Phosphate[0] + (1) H+[0] + (1) Mg[0]
rxn11268	phosphate ABC transporter permease protein	(1) PPi[1] + (1) H+[1] <=> (1) PPi[0] + (1) H+[0]
rxn12206	malonate carboxy-lyase (biotin-independent/biotin-dependent)	(1) H+[0] + (1) Malonate[0] => (1) CO2[0] + (1) Acetate[0]
rxn12432	transport of malonate [extraorganism-cytosol](secondary symport)	(1) Malonate[1] + (1) Na+[1] <=> (1) Malonate[0] + (1) Na+[0]
rxn12510	ATP:pantothenate 4'-phosphotransferase	(1) ATP[0] + (1) PAN[0] => (1) ADP[0] + (1) H+[0] + (1) 4-phosphopantothenate[0]
rxn12591
rxn12848	Gly-Cys ABC transporters	(1) H2O[0] + (1) ATP[0] + (1) Gly-Cys[1] <=> (1) ADP[0] + (1) Phosphate[0] + (1) H+[0] + (1) Gly-Cys[0]
rxn12849	Gly-Leu ABC transporters	(1) H2O[0] + (1) ATP[0] + (1) Gly-Leu[1] <=> (1) ADP[0] + (1) Phosphate[0] + (1) H+[0] + (1) Gly-Leu[0]
rxn12850	Gly-Phe ABC transporters	(1) H2O[0] + (1) ATP[0] + (1) Gly-Phe[1] <=> (1) ADP[0] + (1) Phosphate[0] + (1) H+[0] + (1) Gly-Phe[0]
rxn12851	Gly-Try ABC transporters	(1) H2O[0] + (1) ATP[0] + (1) Gly-Tyr[1] <=> (1) ADP[0] + (1) Phosphate[0] + (1) H+[0] + (1) Gly-Tyr[0]
rxn13834	glucose 1-dehydrogenase (NADP) extracellular	(1) NADP[0] + (1) D-Glucose[1] <=> (1) NADPH[0] + (1) H+[0] + (1) Gluconolactone[1]
rxn13836	Gluconolactonase	(1) H2O[0] + (1) Gluconolactone[1] <=> (1) H+[0] + (1) GLCN[1]
rxn13905	3

## Sheet: shared iPst19 and iPau1129
S2 Dataset: reactions shared across iPst19 and iPae1129
Reaction ID	Reaction Name	Reaction Stoichiometry
rxn00001	diphosphate phosphohydrolase	(1) H2O[0] + (1) PPi[0] <=> (2) Phosphate[0] + (1) H+[0]
rxn00029	5-aminolevulinate hydro-lyase (adding 5-aminolevulinate and cyclizing; porphobilinogen-forming)	(2) 5-Aminolevulinate[0] => (2) H2O[0] + (1) H+[0] + (1) Porphobilinogen[0]
rxn00048	6
rxn00060	porphobilinogen:(4-[2-carboxyethyl]-3-[carboxymethyl]pyrrol-2-yl)methyltransferase (hydrolysing)	(1) H2O[0] + (4) Porphobilinogen[0] => (4) NH3[0] + (1) Hydroxymethylbilane[0]
rxn00065	ATP diphosphate-lyase (cyclizing; 3'
rxn00077	ATP:NAD+ 2'-phosphotransferase	(1) ATP[0] + (1) NAD[0] => (1) NADP[0] + (1) ADP[0] + (1) H+[0]
rxn00083	NADPH:NAD+ oxidoreductase	(1) NAD[0] + (1) NADPH[0] <=> (1) NADH[0] + (1) NADP[0]
rxn00085	L-Glutamate:NADP+ oxidoreductase (transaminating)	(1) NADP[0] + (2) L-Glutamate[0] <=> (1) NADPH[0] + (1) 2-Oxoglutarate[0] + (1) L-Glutamine[0] + (1) H+[0]
rxn00086	glutathione:NADP+ oxidoreductase	(1) NADP[0] + (2) GSH[0] <=> (1) NADPH[0] + (1) H+[0] + (1) Oxidized glutathione[0]
rxn00095	P1
rxn00097	ATP:AMP phosphotransferase	(1) ATP[0] + (1) AMP[0] + (1) H+[0] <=> (2) ADP[0]
rxn00100	ATP:dephospho-CoA 3'-phosphotransferase	(1) ATP[0] + (1) Dephospho-CoA[0] => (1) ADP[0] + (1) CoA[0] + (1) H+[0]
rxn00101	Urea amidohydrolase	(1) H2O[0] + (2) H+[0] + (1) Urea[0] => (1) CO2[0] + (2) NH3[0]
rxn00102	carbonate hydro-lyase (carbon-dioxide-forming)	(1) H+[0] + (1) H2CO3[0] <=> (1) H2O[0] + (1) CO2[0]
rxn00105	ATP:nicotinamide-nucleotide adenylyltransferase	(1) ATP[0] + (1) Nicotinamide ribonucleotide[0] <=> (1) NAD[0] + (1) PPi[0]
rxn00117	ATP:UDP phosphotransferase	(1) ATP[0] + (1) UDP[0] <=> (1) ADP[0] + (1) UTP[0]
rxn00119	ATP:UMP phosphotransferase	(1) ATP[0] + (1) H+[0] + (1) UMP[0] <=> (1) ADP[0] + (1) UDP[0]
rxn00122	ATP:FMN adenylyltransferase	(1) ATP[0] + (1) FMN[0] <=> (1) PPi[0] + (1) FAD[0]
rxn00124	ATP:pyridoxal 5'-phosphotransferase	(1) ATP[0] + (1) Pyridoxal[0] => (1) ADP[0] + (1) Pyridoxal phosphate[0] + (1) H+[0]
rxn00126	ATP:L-methionine S-adenosyltransferase	(1) H2O[0] + (1) ATP[0] + (1) L-Methionine[0] <= (1) Phosphate[0] + (1) PPi[0] + (1) S-Adenosyl-L-methionine[0] + (1) H+[0]
rxn00127	S-adenosyl-L-methionine carboxy-lyase [(5-deoxy-5-adenosyl)(3-aminopropyl)methylsulfonium-forming]	(1) S-Adenosyl-L-methionine[0] + (1) H+[0] => (1) CO2[0] + (1) S-Adenosylmethioninamine[0]
rxn00131	AMP phosphoribohydrolase	(1) H2O[0] + (1) AMP[0] <=> (1) ribose-5-phosphate[0] + (1) Adenine[0]
rxn00132	Adenosine 5'-monophosphate phosphohydrolase	(1) H2O[0] + (1) AMP[0] <=> (1) Phosphate[0] + (1) Adenosine[0]
rxn00134	ATP:adenosine 5'-phosphotransferase	(1) ATP[0] + (1) Adenosine[0] => (1) ADP[0] + (1) AMP[0] + (1) H+[0]
rxn00137	Adenosine 3'
rxn00138	deamido-NAD+:ammonia ligase (AMP-forming)	(1) ATP[0] + (1) NH3[0] + (1) Deamido-NAD[0] => (1) NAD[0] + (1) PPi[0] + (1) AMP[0] + (2) H+[0]
rxn00139	AMP:diphosphate phospho-D-ribosyltransferase	(1) PPi[0] + (1) AMP[0] + (1) H+[0] <= (1) PRPP[0] + (1) Adenine[0]
rxn00141	S-Adenosyl-L-homocysteine hydrolase	(1) H2O[0] + (1) S-Adenosyl-homocysteine[0] <=> (1) Homocysteine[0] + (1) Adenosine[0]
rxn00147	ATP:pyruvate
rxn00148	ATP:pyruvate 2-O-phosphotransferase	(1) ATP[0] + (1) Pyruvate[0] <=> (1) ADP[0] + (1) Phosphoenolpyruvate[0] + (1) H+[0]
rxn00159	(S)-malate:NAD+ oxidoreductase (decarboxylating)	(1) NAD[0] + (1) L-Malate[0] => (1) NADH[0] + (1) CO2[0] + (1) Pyruvate[0]
rxn00160	(R)-Malate:NAD+ oxidoreductase (decarboxylating)	(1) NAD[0] + (1) D-Malate[0] => (1) NADH[0] + (1) CO2[0] + (1) Pyruvate[0]
rxn00161	(S)-Malate:NADP+ oxidoreductase(oxaloacetate-decarboxylating)	(1) NADP[0] + (1) L-Malate[0] => (1) NADPH[0] + (1) CO2[0] + (1) Pyruvate[0]
rxn00165	L-serine ammonia-lyase	(1) L-Serine[0] => (1) NH3[0] + (1) Pyruvate[0]
rxn00179	ATP:L-glutamate 5-phosphotransferase	(1) ATP[0] + (1) L-Glutamate[0] <=> (1) ADP[0] + (1) L-Glutamyl 5-phosphate[0]
rxn00183	L-Glutamate 5-semialdehyde:NAD+ oxidoreductase	(1) H2O[0] + (1) NAD[0] + (1) L-Glutamate5-semialdehyde[0] <=> (1) NADH[0] + (1) L-Glutamate[0] + (2) H+[0]
rxn00187	L-Glutamate:ammonia ligase (ADP-forming)	(1) ATP[0] + (1) NH3[0] + (1) L-Glutamate[0] => (1) ADP[0] + (1) Phosphate[0] + (1) L-Glutamine[0] + (1) H+[0]
rxn00189	L-Glutamine amidohydrolase	(1) H2O[0] + (1) L-Glutamine[0] => (1) NH3[0] + (1) L-Glutamate[0]
rxn00191	L-Alanine:2-oxoglutarate aminotransferase	(1) 2-Oxoglutarate[0] + (1) L-Alanine[0] <=> (1) Pyruvate[0] + (1) L-Glutamate[0]
rxn00192	acetyl-CoA:L-glutamate N-acetyltransferase	(1) Acetyl-CoA[0] + (1) L-Glutamate[0] => (1) CoA[0] + (1) H+[0] + (1) N-Acetyl-L-glutamate[0]
rxn00193	glutamate racemase	(1) L-Glutamate[0] <=> (1) D-Glutamate[0]
rxn00198	Isocitrate:NADP+ oxidoreductase (decarboxylating)	(1) NADP[0] + (1) Isocitrate[0] => (1) NADPH[0] + (1) CO2[0] + (1) 2-Oxoglutarate[0]
rxn00206	superoxide:superoxide oxidoreductase	(2) H+[0] + (2) O2-[0] => (1) O2[0] + (1) H2O2[0]
rxn00208	Pyridoxamine-5'-phosphate:oxygen oxidoreductase (deaminating)	(1) H2O[0] + (1) O2[0] + (1) Pyridoxamine phosphate[0] => (1) NH3[0] + (1) Pyridoxal phosphate[0] + (1) H2O2[0]
rxn00209	Pyridoxine 5-phosphate:oxygen oxidoreductase	(1) O2[0] + (1) Pyridoxine phosphate[0] => (1) Pyridoxal phosphate[0] + (1) H2O2[0]
rxn00211	UDP-glucose:NAD+ 6-oxidoreductase	(1) H2O[0] + (2) NAD[0] + (1) UDP-glucose[0] <=> (2) NADH[0] + (3) H+[0] + (1) UDPglucuronate[0]
rxn00213	UTP:alpha-D-glucose-1-phosphate uridylyltransferase	(1) UTP[0] + (1) Glucose-1-phosphate[0] <=> (1) PPi[0] + (1) UDP-glucose[0]
rxn00214	UDP-glucose 4-epimerase	(1) UDP-glucose[0] <=> (1) UDP-galactose[0]
rxn00222	cellobiose glucohydrolase	(1) H2O[0] + (1) CELB[0] => (2) D-Glucose[0]
rxn00225	ATP:acetate phosphotransferase	(1) ATP[0] + (1) Acetate[0] <=> (1) ADP[0] + (1) Acetylphosphate[0]
rxn00237	ATP:GDP phosphotransferase	(1) ATP[0] + (1) GDP[0] <=> (1) ADP[0] + (1) GTP[0]
rxn00239	ATP:GMP phosphotransferase	(1) ATP[0] + (1) H+[0] + (1) GMP[0] <=> (1) ADP[0] + (1) GDP[0]
rxn00242	guanosine-3'
rxn00247	ATP:oxaloacetate carboxy-lyase (transphosphorylating;phosphoenolpyruvate-forming)	(1) ATP[0] + (1) Oxaloacetate[0] => (1) ADP[0] + (1) CO2[0] + (1) Phosphoenolpyruvate[0]
rxn00250	Pyruvate:carbon-dioxide ligase (ADP-forming)	(1) ATP[0] + (1) Pyruvate[0] + (1) H2CO3[0] <=> (1) ADP[0] + (1) Phosphate[0] + (1) Oxaloacetate[0] + (1) H+[0]
rxn00251	phosphate:oxaloacetate carboxy-lyase (adding phosphate;phosphoenolpyruvate-forming)	(1) Phosphate[0] + (1) Oxaloacetate[0] + (1) H+[0] => (1) H2O[0] + (1) CO2[0] + (1) Phosphoenolpyruvate[0]
rxn00256	acetyl-CoA:oxaloacetate C-acetyltransferase (thioester-hydrolysing)	(1) CoA[0] + (1) H+[0] + (1) Citrate[0] <= (1) H2O[0] + (1) Acetyl-CoA[0] + (1) Oxaloacetate[0]
rxn00260	L-Aspartate:2-oxoglutarate aminotransferase	(1) 2-Oxoglutarate[0] + (1) L-Aspartate[0] <=> (1) L-Glutamate[0] + (1) Oxaloacetate[0]
rxn00269	glycine:oxygen oxidoreductase (deaminating)	(1) H2O[0] + (1) O2[0] + (1) Glycine[0] => (1) NH3[0] + (1) H2O2[0] + (1) Glyoxalate[0]
rxn00283	alanine racemase	(1) L-Alanine[0] <=> (1) D-Alanine[0]
rxn00288	Succinate:(acceptor) oxidoreductase	(1) FAD[0] + (1) Succinate[0] + (1) H+[0] <=> (1) Fumarate[0] + (1) FADH2[0]
rxn00290	succinyl-CoA:acetoacetate CoA-transferase	(1) Succinyl-CoA[0] + (1) Acetoacetate[0] <=> (1) Succinate[0] + (1) Acetoacetyl-CoA[0]
rxn00291	N-succinyl-L-glutamate amidohydrolase	(1) H2O[0] + (1) N-Succinyl-L-glutamate[0] <=> (1) L-Glutamate[0] + (1) Succinate[0]
rxn00293	UTP:N-acetyl-alpha-D-glucosamine-1-phosphate uridylyltransferase	(1) UTP[0] + (1) N-Acetyl-D-glucosamine1-phosphate[0] <=> (1) PPi[0] + (1) UDP-N-acetylglucosamine[0]
rxn00295	UDP-N-acetyl-D-glucosamine 4-epimerase	(1) UDP-N-acetylglucosamine[0] <=> (1) UDP-N-acetyl-D-galactosamine[0]
rxn00297	UDP-N-acetyl-D-glucosamine 2-epimerase	(1) UDP-N-acetylglucosamine[0] <=> (1) UDP-N-acetyl-D-mannosamine[0]
rxn00299	GTP 7
rxn00300	GTP 7
rxn00303	ATP:GTP 3'-diphosphotransferase
rxn00313	meso-2
rxn00330	acetyl-CoA:glyoxylate C-acetyltransferase (thioester-hydrolysing
rxn00336	isocitrate glyoxylate-lyase (succinate-forming)	(1) Isocitrate[0] <=> (1) Succinate[0] + (1) Glyoxalate[0]
rxn00337	ATP:L-aspartate 4-phosphotransferase	(1) ATP[0] + (1) L-Aspartate[0] <=> (1) ADP[0] + (1) 4-Phospho-L-aspartate[0]
rxn00338	L-aspartate:oxygen oxidoreductase	(1) O2[0] + (1) L-Aspartate[0] => (1) H2O2[0] + (1) H+[0] + (1) Iminoaspartate[0]
rxn00342	L-Asparagine amidohydrolase	(1) H2O[0] + (1) L-Asparagine[0] => (1) NH3[0] + (1) L-Aspartate[0]
rxn00346	L-aspartate 1-carboxy-lyase (beta-alanine-forming)	(1) L-Aspartate[0] + (1) H+[0] => (1) CO2[0] + (1) beta-Alanine[0]
rxn00347	L-Aspartate ammonia-lyase	(1) L-Aspartate[0] <=> (1) NH3[0] + (1) Fumarate[0]
rxn00351	gamma-L-glutamyl-L-cysteine:glycine ligase (ADP-forming)	(1) ATP[0] + (1) Glycine[0] + (1) gamma-Glutamylcysteine[0] => (1) ADP[0] + (1) Phosphate[0] + (1) GSH[0] + (1) H+[0]
rxn00361	ATP:adenylylsulfate 3'-phosphotransferase	(1) ATP[0] + (1) APS[0] => (1) ADP[0] + (1) 3-phosphoadenylylsulfate[0] + (1) H+[0]
rxn00363	Cytidine-5'-monophosphate phosphohydrolase	(1) H2O[0] + (1) CMP[0] <=> (1) Phosphate[0] + (1) Cytidine[0]
rxn00364	ATP:CMP phosphotransferase	(1) ATP[0] + (1) CMP[0] + (1) H+[0] <=> (1) ADP[0] + (1) CDP[0]
rxn00371	Formate:NAD+ oxidoreductase	(1) NAD[0] + (1) Formate[0] => (1) NADH[0] + (1) CO2[0]
rxn00392	ATP:riboflavin 5'-phosphotransferase	(1) ATP[0] + (1) Riboflavin[0] => (1) ADP[0] + (1) FMN[0] + (1) H+[0]
rxn00394	L-Arginine amidinohydrolase	(1) H2O[0] + (1) L-Arginine[0] => (1) Ornithine[0] + (1) Urea[0]
rxn00405	L-arginine carboxy-lyase (agmatine-forming)	(1) L-Arginine[0] + (1) H+[0] => (1) CO2[0] + (1) Agmatine[0]
rxn00409	ATP:CDP phosphotransferase	(1) ATP[0] + (1) CDP[0] <=> (1) ADP[0] + (1) CTP[0]
rxn00412	UTP:L-glutamine amido-ligase (ADP-forming)	(1) H2O[0] + (1) ATP[0] + (1) L-Glutamine[0] + (1) UTP[0] => (1) ADP[0] + (1) Phosphate[0] + (1) L-Glutamate[0] + (1) CTP[0] + (2) H+[0]
rxn00414	hydrogen-carbonate:L-glutamine amido-ligase (ADP-forming
rxn00416	L-aspartate:L-glutamine amido-ligase (AMP-forming)	(1) H2O[0] + (1) ATP[0] + (1) L-Aspartate[0] + (1) L-Glutamine[0] => (1) PPi[0] + (1) AMP[0] + (1) L-Glutamate[0] + (2) H+[0] + (1) L-Asparagine[0]
rxn00420	O-phospho-L-serine phosphohydrolase	(1) H2O[0] + (1) phosphoserine[0] <=> (1) Phosphate[0] + (1) L-Serine[0]
rxn00423	acetyl-CoA:L-serine O-acetyltransferase	(1) Acetyl-CoA[0] + (1) L-Serine[0] => (1) CoA[0] + (1) O-Acetyl-L-serine[0]
rxn00429	Formaldehyde:NAD+ oxidoreductase	(1) H2O[0] + (1) NAD[0] + (1) Formaldehyde[0] <=> (1) NADH[0] + (1) Formate[0] + (2) H+[0]
rxn00433	sarcosine:oxygen oxidoreductase (demethylating)	(1) H2O[0] + (1) O2[0] + (1) Sarcosine[0] => (1) H2O2[0] + (1) Glycine[0] + (1) Formaldehyde[0]
rxn00453	O-acetyl-L-homoserine:methanethiol 3-amino-3-carboxypropyltransferase	(1) MTTL[0] + (1) O-Acetyl-L-homoserine[0] <=> (1) Acetate[0] + (1) L-Methionine[0] + (1) H+[0]
rxn00459	2-phospho-D-glycerate hydro-lyase (phosphoenolpyruvate-forming)	(1) 2-Phospho-D-glycerate[0] <=> (1) H2O[0] + (1) Phosphoenolpyruvate[0]
rxn00461	Phosphoenolpyruvate:UDP-N-acetyl-D-glucosamine 1-carboxyvinyl-transferase	(1) UDP-N-acetylglucosamine[0] + (1) Phosphoenolpyruvate[0] <= (1) Phosphate[0] + (1) UDP-N-acetylglucosamine enolpyruvate[0]
rxn00467	L-Ornithine:2-oxo-acid aminotransferase	(1) 2-Oxoglutarate[0] + (1) Ornithine[0] <=> (1) L-Glutamate[0] + (1) L-Glutamate5-semialdehyde[0]
rxn00469	N2-Acetyl-L-ornithine amidohydrolase	(1) H2O[0] + (1) N-Acetylornithine[0] <=> (1) Acetate[0] + (1) Ornithine[0]
rxn00470	L-ornithine carboxy-lyase (putrescine-forming)	(1) Ornithine[0] + (1) H+[0] => (1) CO2[0] + (1) Putrescine[0]
rxn00493	L-Phenylalanine:2-oxoglutarate aminotransferase	(1) 2-Oxoglutarate[0] + (1) L-Phenylalanine[0] <=> (1) L-Glutamate[0] + (1) Phenylpyruvate[0]
rxn00501	3-Oxopropanoate:NAD+ oxidoreductase (decarboxylating
rxn00509	Succinate-semialdehyde:NADP+ oxidoreductase	(1) H2O[0] + (1) NADP[0] + (1) 4-Oxobutanoate[0] <=> (1) NADPH[0] + (1) Succinate[0] + (2) H+[0]
rxn00527	L-tyrosine:2-oxoglutarate aminotransferase	(1) 2-Oxoglutarate[0] + (1) L-Tyrosine[0] <=> (1) L-Glutamate[0] + (1) p-hydroxyphenylpyruvate[0]
rxn00533	Acetyl-CoA:carbon-dioxide ligase (ADP-forming)	(1) ATP[0] + (1) Acetyl-CoA[0] + (1) H2CO3[0] <=> (1) ADP[0] + (1) Phosphate[0] + (1) H+[0] + (1) Malonyl-CoA[0]
rxn00539	ethanolamine ammonia-lyase (acetaldehyde-forming)	(1) Aminoethanol[0] => (1) NH3[0] + (1) Acetaldehyde[0]
rxn00541	L-threonine acetaldehyde-lyase (glycine-forming)	(1) L-Threonine[0] <=> (1) Glycine[0] + (1) Acetaldehyde[0]
rxn00547	ATP:D-fructose 6-phosphotransferase	(1) ATP[0] + (1) D-Fructose[0] => (1) ADP[0] + (1) H+[0] + (1) D-fructose-6-phosphate[0]
rxn00549	D-Fructose-1
rxn00555	L-glutamine:D-fructose-6-phosphate isomerase (deaminating)	(1) L-Glutamine[0] + (1) D-fructose-6-phosphate[0] <=> (1) L-Glutamate[0] + (1) D-Glucosamine phosphate[0]
rxn00558	D-glucose-6-phosphate aldose-ketose-isomerase	(1) D-glucose-6-phosphate[0] <=> (1) D-fructose-6-phosphate[0]
rxn00559	D-mannose-6-phosphate aldose-ketose-isomerase	(1) D-mannose-6-phosphate[0] <=> (1) D-fructose-6-phosphate[0]
rxn00601	succinyl-CoA:L-arginine N2-succinyltransferase	(1) L-Arginine[0] + (1) Succinyl-CoA[0] => (1) CoA[0] + (1) H+[0] + (1) N2-Succinyl-L-arginine[0]
rxn00602	(R)-Methylmalonyl-CoA CoA-carbonylmutase	(1) L-methylmalonyl-CoA[0] <=> (1) Succinyl-CoA[0]
rxn00604	D-glucose-6-phosphate:NADP+ 1-oxidoreductase	(1) NADP[0] + (1) D-glucose-6-phosphate[0] <=> (1) NADPH[0] + (1) H+[0] + (1) 6-phospho-D-glucono-1-5-lactone[0]
rxn00612	sn-Glycerol-3-phosphate:NADP+ 2-oxidoreductase	(1) NADP[0] + (1) Glycerol-3-phosphate[0] <=> (1) NADPH[0] + (1) H+[0] + (1) Glycerone-phosphate[0]
rxn00615	ATP:glycerol 3-phosphotransferase	(1) ATP[0] + (1) Glycerol[0] => (1) ADP[0] + (1) H+[0] + (1) Glycerol-3-phosphate[0]
rxn00623	hydrogen-sulfide:NADP+ oxidoreductase	(3) H2O[0] + (3) NADP[0] + (1) H2S[0] <= (3) NADPH[0] + (3) H+[0] + (1) Sulfite[0]
rxn00629	D-Mannitol:NAD+ 2-oxidoreductase	(1) NAD[0] + (1) D-Mannitol[0] <=> (1) NADH[0] + (1) H+[0] + (1) D-Fructose[0]
rxn00638	GDP-D-mannose:NAD+ 6-oxidoreductase	(1) H2O[0] + (2) NAD[0] + (1) GDP-mannose[0] <=> (2) NADH[0] + (3) H+[0] + (1) GDP-D-mannuronate[0]
rxn00642	GDP-mannose 4
rxn00646	L-glutamate:L-cysteine gamma-ligase (ADP-forming)	(1) ATP[0] + (1) L-Glutamate[0] + (1) L-Cysteine[0] => (1) ADP[0] + (1) Phosphate[0] + (1) H+[0] + (1) gamma-Glutamylcysteine[0]
rxn00649	O3-acetyl-L-serine:hydrogen-sulfide 2-amino-2-carboxyethyltransferase	(1) H2S[0] + (1) O-Acetyl-L-serine[0] <=> (1) Acetate[0] + (1) L-Cysteine[0]
rxn00656	L-Alanine:3-oxopropanoate aminotransferase	(1) L-Alanine[0] + (1) 3-Oxopropanoate[0] <=> (1) Pyruvate[0] + (1) beta-Alanine[0]
rxn00670	propanoyl-CoA:phosphate propanoyltransferase	(1) Phosphate[0] + (1) Propionyl-CoA[0] <=> (1) CoA[0] + (1) Propionyl phosphate[0]
rxn00671	2-Methyl-3-oxopropanoate:NAD+ oxidoreductase (CoA-propanoylating)	(1) NAD[0] + (1) CoA[0] + (1) 3-Oxo-2-methylpropanoate[0] => (1) NADH[0] + (1) CO2[0] + (1) Propionyl-CoA[0]
rxn00676	acetyl-CoA:propanoyl-CoA 2-C-acetyltransferase	(1) Acetyl-CoA[0] + (1) Propionyl-CoA[0] <=> (1) CoA[0] + (1) 2-Methylacetoacetyl-CoA[0]
rxn00692	5
rxn00693	5-Methyltetrahydrofolate:L-homocysteine S-methyltransferase	(1) Homocysteine[0] + (1) 5-Methyltetrahydrofolate[0] <=> (1) L-Methionine[0] + (1) Tetrahydrofolate[0]
rxn00701	UDP-glucose:alpha-D-galactose-1-phosphate uridylyltransferase	(1) UDP-glucose[0] + (1) D-Galactose 1-phosphate[0] <=> (1) UDP-galactose[0] + (1) Glucose-1-phosphate[0]
rxn00704	alpha-D-Glucose 1-phosphate 1
rxn00708	Uridine 5'-monophosphate phosphohydrolase	(1) H2O[0] + (1) UMP[0] <=> (1) Phosphate[0] + (1) Uridine[0]
rxn00710	orotidine-5'-phosphate carboxy-lyase (UMP-forming)	(1) H+[0] + (1) Orotidylic acid[0] => (1) CO2[0] + (1) UMP[0]
rxn00727	Chorismate pyruvate-lyase (amino-accepting)	(1) L-Glutamine[0] + (1) Chorismate[0] => (1) Pyruvate[0] + (1) L-Glutamate[0] + (1) H+[0] + (1) Anthranilate[0]
rxn00737	L-threonine ammonia-lyase (2-oxobutanoate-forming)	(1) L-Threonine[0] => (1) NH3[0] + (1) 2-Oxobutyrate[0]
rxn00747	D-glyceraldehyde-3-phosphate aldose-ketose-isomerase	(1) Glyceraldehyde3-phosphate[0] <=> (1) Glycerone-phosphate[0]
rxn00763	Glycerol:NAD+ oxidoreductase	(1) NAD[0] + (1) Glycerol[0] <=> (1) NADH[0] + (1) H+[0] + (1) D-Glyceraldehyde[0]
rxn00770	ATP:D-ribose-5-phosphate diphosphotransferase	(1) ATP[0] + (1) ribose-5-phosphate[0] => (1) AMP[0] + (1) H+[0] + (1) PRPP[0]
rxn00772	ATP:D-ribose 5-phosphotransferase	(1) ATP[0] + (1) D-Ribose[0] => (1) ADP[0] + (1) H+[0] + (1) ribose-5-phosphate[0]
rxn00776	uracil hydro-lyase (adding D-ribose 5-phosphate;pseudouridine-5'-phosphate-forming)	(1) Uracil[0] + (1) ribose-5-phosphate[0] <=> (1) H2O[0] + (1) Pseudouridine 5'-phosphate[0]
rxn00777	D-ribose-5-phosphate aldose-ketose-isomerase	(1) ribose-5-phosphate[0] <=> (1) D-Ribulose5-phosphate[0]
rxn00781	D-glyceraldehyde-3-phosphate:NAD+ oxidoreductase (phosphorylating)
rxn00785	D-Fructose 6-phosphate:D-glyceraldehyde-3-phosphate glycolaldehyde transferase	(1) D-fructose-6-phosphate[0] + (1) Glyceraldehyde3-phosphate[0] <=> (1) D-Xylulose5-phosphate[0] + (1) D-Erythrose4-phosphate[0]
rxn00786	D-fructose-1
rxn00789	1-(5-phospho-D-ribosyl)-ATP:diphosphate phospho-alpha-D-ribosyl-transferase	(1) PPi[0] + (1) H+[0] + (1) Phosphoribosyl-ATP[0] <= (1) ATP[0] + (1) PRPP[0]
rxn00790	5-phosphoribosylamine:diphosphate phospho-alpha-D-ribosyltransferase (glutamate-amidating)	(1) PPi[0] + (1) L-Glutamate[0] + (1) H+[0] + (1) 5-Phosphoribosylamine[0] <= (1) H2O[0] + (1) L-Glutamine[0] + (1) PRPP[0]
rxn00791	N-(5-Phospho-D-ribosyl)anthranilate:pyrophosphate phosphoribosyl-transferase	(1) PPi[0] + (1) H+[0] + (1) N-5-phosphoribosyl-anthranilate[0] <= (1) Anthranilate[0] + (1) PRPP[0]
rxn00799	(S)-malate hydro-lyase (fumarate-forming)	(1) L-Malate[0] <=> (1) H2O[0] + (1) Fumarate[0]
rxn00800	N6-(1
rxn00802	2-(Nomega-L-arginino)succinate arginine-lyase (fumarate-forming)	(1) L-Argininosuccinate[0] <=> (1) L-Arginine[0] + (1) Fumarate[0]
rxn00806	L-Leucine:2-oxoglutarate aminotransferase	(1) 2-Oxoglutarate[0] + (1) L-Leucine[0] <=> (1) L-Glutamate[0] + (1) 4MOP[0]
rxn00831	Inosine 5'-monophosphate phosphohydrolase	(1) H2O[0] + (1) IMP[0] <=> (1) Phosphate[0] + (1) Inosine[0]
rxn00832	IMP 1
rxn00834	IMP:NAD+ oxidoreductase	(1) H2O[0] + (1) NAD[0] + (1) IMP[0] <=> (1) NADH[0] + (1) H+[0] + (1) XMP[0]
rxn00836	IMP:diphosphate phospho-D-ribosyltransferase	(1) PPi[0] + (1) H+[0] + (1) IMP[0] <= (1) PRPP[0] + (1) HYXN[0]
rxn00838	IMP:L-aspartate ligase (GDP-forming)	(1) GTP[0] + (1) L-Aspartate[0] + (1) IMP[0] => (1) Phosphate[0] + (1) GDP[0] + (2) H+[0] + (1) Adenylosuccinate[0]
rxn00839	ATP:dADP phosphotransferase	(1) ATP[0] + (1) dADP[0] <=> (1) ADP[0] + (1) dATP[0]
rxn00851	D-alanine:D-alanine ligase (ADP-forming)	(1) ATP[0] + (2) D-Alanine[0] => (1) ADP[0] + (1) Phosphate[0] + (1) H+[0] + (1) Ala-Ala[0]
rxn00853	N-Carbamoylputrescine amidohydrolase	(1) H2O[0] + (2) H+[0] + (1) N-Carbamoylputrescine[0] => (1) CO2[0] + (1) NH3[0] + (1) Putrescine[0]
rxn00856	putrescine:2-oxoglutarate aminotransferase	(1) 2-Oxoglutarate[0] + (1) Putrescine[0] <=> (1) L-Glutamate[0] + (1) 4-Aminobutanal[0]
rxn00859	L-Histidinol:NAD+ oxidoreductase	(1) H2O[0] + (2) NAD[0] + (1) L-Histidinol[0] <=> (2) NADH[0] + (3) H+[0] + (1) L-Histidine[0]
rxn00867	L-histidine ammonia-lyase (urocanate-forming)	(1) L-Histidine[0] => (1) NH3[0] + (1) Urocanate[0]
rxn00872	Butanoyl-CoA:oxygen 2-oxidoreductase	(1) FAD[0] + (1) H+[0] + (1) Butyryl-CoA[0] <=> (1) Crotonyl-CoA[0] + (1) FADH2[0]
rxn00874	butanoyl-CoA:acetyl-CoA C-butanoyltransferase	(1) Acetyl-CoA[0] + (1) Butyryl-CoA[0] <=> (1) CoA[0] + (1) 3-Oxohexanoyl-CoA[0]
rxn00898	2
rxn00902	acetyl-CoA:3-methyl-2-oxobutanoate C-acetyltransferase (thioester-hydrolysing
rxn00903	L-Valine:2-oxoglutarate aminotransferase	(1) 2-Oxoglutarate[0] + (1) L-Valine[0] <=> (1) L-Glutamate[0] + (1) 3-Methyl-2-oxobutanoate[0]
rxn00907	5
rxn00912	5
rxn00913	Guanosine 5'-monophosphate phosphohydrolase	(1) H2O[0] + (1) GMP[0] <=> (1) Phosphate[0] + (1) Guanosine[0]
rxn00917	Xanthosine-5'-phosphate:L-glutamine amido-ligase (AMP-forming)	(1) H2O[0] + (1) ATP[0] + (1) L-Glutamine[0] + (1) XMP[0] => (1) PPi[0] + (1) AMP[0] + (1) L-Glutamate[0] + (3) H+[0] + (1) GMP[0]
rxn00926	Adenine aminohydrolase	(1) H2O[0] + (1) H+[0] + (1) Adenine[0] => (1) NH3[0] + (1) HYXN[0]
rxn00927	Adenosine ribohydrolase	(1) H2O[0] + (1) Adenosine[0] <=> (1) D-Ribose[0] + (1) Adenine[0]
rxn00931	L-Proline:NADP+ 5-oxidoreductase	(1) NADP[0] + (1) L-Proline[0] => (1) NADPH[0] + (2) H+[0] + (1) 1-Pyrroline-5-carboxylate[0]
rxn00935	(S)-Malate:(acceptor) oxidoreductase	(1) FAD[0] + (1) H+[0] + (1) L-Malate[0] => (1) Oxaloacetate[0] + (1) FADH2[0]
rxn00947	Palmitate:CoA ligase (AMP-forming)	(1) ATP[0] + (1) CoA[0] + (1) Palmitate[0] => (1) PPi[0] + (1) AMP[0] + (1) H+[0] + (1) Palmitoyl-CoA[0]
rxn00950	Cystathionine L-homocysteine-lyase (deaminating)	(1) H2O[0] + (1) Cystathionine[0] => (1) NH3[0] + (1) Pyruvate[0] + (1) Homocysteine[0]
rxn00966	chorismate pyruvate-lyase (4-hydroxybenzoate-forming)	(1) Pyruvate[0] + (1) 4-Hydroxybenzoate[0] <= (1) Chorismate[0]
rxn00973	citrate hydroxymutase	(1) Citrate[0] <=> (1) Isocitrate[0]
rxn00974	citrate hydro-lyase (cis-aconitate-forming)	(1) Citrate[0] <=> (1) H2O[0] + (1) cis-Aconitate[0]
rxn00985	ATP:propanoate phosphotransferase	(1) ATP[0] + (1) Propionate[0] <=> (1) ADP[0] + (1) Propionyl phosphate[0]
rxn00988	Acetoacetate:CoA ligase (AMP-forming)	(1) ATP[0] + (1) CoA[0] + (1) Acetoacetate[0] => (1) PPi[0] + (1) AMP[0] + (1) H+[0] + (1) Acetoacetyl-CoA[0]
rxn00991	(S)-3-hydroxy-3-methylglutaryl-CoA acetoacetate-lyase (acetyl-CoA-forming)	(1) HMG-CoA[0] <=> (1) Acetyl-CoA[0] + (1) Acetoacetate[0]
rxn00993	4-fumarylacetoacetate fumarylhydrolase	(1) H+[0] + (1) Fumarate[0] + (1) Acetoacetate[0] <= (1) H2O[0] + (1) Fumarylacetoacetate[0]
rxn01000	prephenate hydro-lyase (decarboxylating; phenylpyruvate-forming)	(1) H+[0] + (1) Prephenate[0] => (1) H2O[0] + (1) CO2[0] + (1) Phenylpyruvate[0]
rxn01011	D-Glycerate:NAD+ 2-oxidoreductase	(1) NAD[0] + (1) Glycerate[0] <=> (1) NADH[0] + (1) H+[0] + (1) Hydroxypyruvate[0]
rxn01018	carbamoyl-phosphate:L-aspartate carbamoyltransferase	(1) L-Aspartate[0] + (1) Carbamoylphosphate[0] <=> (1) Phosphate[0] + (1) H+[0] + (1) N-Carbamoyl-L-aspartate[0]
rxn01019	Carbamoyl-phosphate:L-ornithine carbamoyltransferase	(1) Ornithine[0] + (1) Carbamoylphosphate[0] <=> (1) Phosphate[0] + (1) H+[0] + (1) Citrulline[0]
rxn01022	S-methyl-5'-thioadenosine:phosphate S-methyl-5-thio-alpha-D-ribosyl-transferase	(1) Phosphate[0] + (1) 5-Methylthioadenosine[0] <=> (1) Adenine[0] + (1) methylthioribose-1-phosphate[0]
rxn01029	Agmatine iminohydrolase	(1) H2O[0] + (1) Agmatine[0] => (1) NH3[0] + (1) N-Carbamoylputrescine[0]
rxn01053	(S)-lactaldehyde:NAD+ oxidoreductase	(1) H2O[0] + (1) NAD[0] + (1) L-Lactaldehyde[0] <=> (1) NADH[0] + (2) H+[0] + (1) L-Lactate[0]
rxn01100	ATP:3-phospho-D-glycerate 1-phosphotransferase
rxn01101	3-Phospho-D-glycerate:NAD+ 2-oxidoreductase	(1) NAD[0] + (1) 3-Phosphoglycerate[0] <=> (1) NADH[0] + (1) H+[0] + (1) 3-Phosphonooxypyruvate[0]
rxn01102	ATP:(R)-glycerate 3-phosphotransferase	(1) ATP[0] + (1) Glycerate[0] => (1) ADP[0] + (1) H+[0] + (1) 3-Phosphoglycerate[0]
rxn01106	2-Phospho-D-glycerate 2
rxn01115	6-phospho-D-gluconate:NADP+ 2-oxidoreductase (decarboxylating)	(1) NADP[0] + (1) 6-Phospho-D-gluconate[0] => (1) NADPH[0] + (1) CO2[0] + (1) D-Ribulose5-phosphate[0]
rxn01116	D-Ribulose-5-phosphate 3-epimerase	(1) D-Ribulose5-phosphate[0] <=> (1) D-Xylulose5-phosphate[0]
rxn01117	D-arabinose-5-phosphate aldose-ketose-isomerase	(1) D-Arabinose5-phosphate[0] <=> (1) D-Ribulose5-phosphate[0]
rxn01127	ATP:dAMP phosphotransferase	(1) ATP[0] + (1) H+[0] + (1) dAMP[0] <=> (1) ADP[0] + (1) dADP[0]
rxn01134	Maltose alpha-D-glucosylmutase	(1) Maltose[0] <=> (1) TRHL[0]
rxn01145	Thymidylate 5'-phosphohydrolase	(1) H2O[0] + (1) dTMP[0] <=> (1) Phosphate[0] + (1) Thymidine[0]
rxn01192	Protocatechuate:oxygen 3
rxn01199	ATP:D-xylulose 5-phosphotransferase	(1) ATP[0] + (1) D-Lyxulose[0] => (1) ADP[0] + (1) H+[0] + (1) D-Xylulose5-phosphate[0]
rxn01200	Sedoheptulose-7-phosphate:D-glyceraldehyde-3-phosphate glycolaldehyde transferase	(1) Glyceraldehyde3-phosphate[0] + (1) Sedoheptulose7-phosphate[0] <=> (1) ribose-5-phosphate[0] + (1) D-Xylulose5-phosphate[0]
rxn01204	4-aminobutanoate:2-oxoglutarate aminotransferase	(1) 2-Oxoglutarate[0] + (1) GABA[0] <=> (1) L-Glutamate[0] + (1) 4-Oxobutanoate[0]
rxn01211	5
rxn01218	2'-Deoxycytidine 5'-monophosphate phosphohydrolase	(1) H2O[0] + (1) dCMP[0] <=> (1) Phosphate[0] + (1) Deoxycytidine[0]
rxn01219	ATP:dCMP phosphotransferase	(1) ATP[0] + (1) H+[0] + (1) dCMP[0] <=> (1) ADP[0] + (1) dCDP[0]
rxn01241	Dihydrolipoamide:NAD+ oxidoreductase	(1) NAD[0] + (1) Dihydrolipoamide[0] <=> (1) NADH[0] + (1) H+[0] + (1) Lipoamide[0]
rxn01255	5-O-(1-Carboxyvinyl)-3-phosphoshikimate phosphate-lyase (chorismate-forming)	(1) 5-O--1-Carboxyvinyl-3-phosphoshikimate[0] => (1) Phosphate[0] + (1) Chorismate[0]
rxn01256	Chorismate pyruvatemutase	(1) Chorismate[0] => (1) Prephenate[0]
rxn01257	chorismate:L-glutamine aminotransferase	(1) L-Glutamine[0] + (1) Chorismate[0] <=> (1) L-Glutamate[0] + (1) ADC[0]
rxn01258	chorismate hydroxymutase	(1) Chorismate[0] <=> (1) Isochorismate[0]
rxn01268	Prephenate:NAD+ oxidoreductase(decarboxylating)	(1) NAD[0] + (1) Prephenate[0] => (1) NADH[0] + (1) CO2[0] + (1) p-hydroxyphenylpyruvate[0]
rxn01275	ATP:D-Gluconate 6-phosphotransferase	(1) ATP[0] + (1) GLCN[0] => (1) ADP[0] + (1) H+[0] + (1) 6-Phospho-D-gluconate[0]
rxn01297	hypoxanthine:NAD+ oxidoreductase	(1) H2O[0] + (1) NAD[0] + (1) HYXN[0] <=> (1) NADH[0] + (1) H+[0] + (1) XAN[0]
rxn01299	Inosine ribohydrolase	(1) H2O[0] + (1) Inosine[0] <=> (1) D-Ribose[0] + (1) HYXN[0]
rxn01302	L-homoserine:NADP+ oxidoreductase	(1) NADP[0] + (1) L-Homoserine[0] <=> (1) NADPH[0] + (1) H+[0] + (1) L-Aspartate4-semialdehyde[0]
rxn01303	Acetyl-CoA:L-homoserine O-acetyltransferase	(1) Acetyl-CoA[0] + (1) L-Homoserine[0] => (1) CoA[0] + (1) O-Acetyl-L-homoserine[0]
rxn01304	Succinyl-CoA:L-homoserine O-succinyltransferase	(1) Succinyl-CoA[0] + (1) L-Homoserine[0] => (1) CoA[0] + (1) O-Succinyl-L-homoserine[0]
rxn01329	D-mannose 6-phosphate 1
rxn01331	D-erythrose 4-phosphate:NAD+ oxidoreductase	(1) H2O[0] + (1) NAD[0] + (1) D-Erythrose4-phosphate[0] <=> (1) NADH[0] + (2) H+[0] + (1) 4-Phosphoerythronate[0]
rxn01332	Phosphoenolpyruvate:D-erythrose-4-phosphate C-(1-carboxyvinyl)transferase (phosphate hydrolysing
rxn01333	sedoheptulose-7-phosphate:D-glyceraldehyde-3-phosphate glyceronetransferase	(1) Glyceraldehyde3-phosphate[0] + (1) Sedoheptulose7-phosphate[0] <=> (1) D-fructose-6-phosphate[0] + (1) D-Erythrose4-phosphate[0]
rxn01353	ATP:dGDP phosphotransferase	(1) ATP[0] + (1) dGDP[0] <=> (1) ADP[0] + (1) dGTP[0]
rxn01362	Orotidine-5'-phosphate:diphosphate phospho-alpha-D-ribosyl-transferase	(1) PPi[0] + (1) H+[0] + (1) Orotidylic acid[0] <= (1) PRPP[0] + (1) Orotate[0]
rxn01387	Isocitrate:NADP+ oxidoreductase	(1) NADP[0] + (1) Isocitrate[0] <=> (1) NADPH[0] + (1) H+[0] + (1) Oxalosuccinate[0]
rxn01388	isocitrate hydro-lyase (cis-aconitate-forming)	(1) Isocitrate[0] <=> (1) H2O[0] + (1) cis-Aconitate[0]
rxn01396	ATP:pyridoxine 5'-phosphotransferase	(1) ATP[0] + (1) Pyridoxol[0] => (1) ADP[0] + (1) H+[0] + (1) Pyridoxine phosphate[0]
rxn01406	S-adenosylmethioninamine:putrescine 3-aminopropyltransferase	(1) Putrescine[0] + (1) S-Adenosylmethioninamine[0] <=> (1) H+[0] + (1) 5-Methylthioadenosine[0] + (1) Spermidine[0]
rxn01434	L-Citrulline:L-aspartate ligase (AMP-forming)	(1) ATP[0] + (1) L-Aspartate[0] + (1) Citrulline[0] => (1) PPi[0] + (1) AMP[0] + (2) H+[0] + (1) L-Argininosuccinate[0]
rxn01445	2'-Deoxyguanosine 5'-monophosphate phosphohydrolase	(1) H2O[0] + (1) dGMP[0] <=> (1) Phosphate[0] + (1) Deoxyguanosine[0]
rxn01451	(S)-3-Hydroxybutanoyl-CoA:NAD+ oxidoreductase	(1) NAD[0] + (1) (S)-3-Hydroxybutyryl-CoA[0] <=> (1) NADH[0] + (1) H+[0] + (1) Acetoacetyl-CoA[0]
rxn01466	Geranyl-diphosphate:isopentenyl-diphosphate geranyltrans-transferase	(1) Isopentenyldiphosphate[0] + (1) Geranyldiphosphate[0] => (1) PPi[0] + (1) H+[0] + (1) Farnesyldiphosphate[0]
rxn01476	6-Phospho-D-glucono-1
rxn01477	6-Phospho-D-gluconate hydro-lyase(2-dehydro-3-deoxy-6-phospho-D-gluconate-forming)	(1) 6-Phospho-D-gluconate[0] => (1) H2O[0] + (1) 2-Keto-3-deoxy-6-phosphogluconate[0]
rxn01485	D-Glucosamine 1-phosphate 1
rxn01492	ATP:D-fructose-1-phosphate 6-phosphotransferase
rxn01504	(S)-3-Hydroxy-3-methylglutaryl-CoA hydro-lyase (trans-3-methylglutaconyl-CoA-forming)	(1) HMG-CoA[0] <=> (1) H2O[0] + (1) 3-Methylglutaconyl-CoA[0]
rxn01507	2'-Deoxyadenosine 5'-monophosphate phosphohydrolase	(1) H2O[0] + (1) dAMP[0] <=> (1) Phosphate[0] + (1) Deoxyadenosine[0]
rxn01512	ATP:dTDP phosphotransferase	(1) ATP[0] + (1) dTDP[0] <=> (1) ADP[0] + (1) TTP[0]
rxn01517	ATP:dUMP phosphotransferase	(1) ATP[0] + (1) H+[0] + (1) dUMP[0] <=> (1) ADP[0] + (1) dUDP[0]
rxn01521	2'-Deoxyuridine 5'-monophosphate phosphohydrolase	(1) H2O[0] + (1) dUMP[0] <=> (1) Phosphate[0] + (1) Deoxyuridine[0]
rxn01522	xanthine:NAD+ oxidoreductase	(1) H2O[0] + (1) NAD[0] + (1) XAN[0] <=> (1) NADH[0] + (1) H+[0] + (1) Urate[0]
rxn01575	L-Isoleucine:2-oxoglutarate aminotransferase	(1) 2-Oxoglutarate[0] + (1) L-Isoleucine[0] <=> (1) L-Glutamate[0] + (1) 3MOP[0]
rxn01603	7
rxn01626	5
rxn01636	N2-Acetyl-L-ornithine:L-glutamate N-acetyltransferase	(1) L-Glutamate[0] + (1) N-Acetylornithine[0] <=> (1) Ornithine[0] + (1) N-Acetyl-L-glutamate[0]
rxn01637	N2-Acetyl-L-ornithine:2-oxoglutarate aminotransferase	(1) 2-Oxoglutarate[0] + (1) N-Acetylornithine[0] <=> (1) L-Glutamate[0] + (1) 2-Acetamido-5-oxopentanoate[0]
rxn01639	N-Formimino-L-glutamate formiminohydrolase	(1) H2O[0] + (1) N-Formimino-L-glutamate[0] <= (1) L-Glutamate[0] + (1) Formamide[0]
rxn01640	N-Formimino-L-glutamate iminohydrolase	(1) H2O[0] + (1) N-Formimino-L-glutamate[0] <=> (1) NH3[0] + (1) N-Formyl-L-glutamate[0]
rxn01642	4-imidazolone-5-propanoate amidohydrolase	(1) H2O[0] + (1) H+[0] + (1) 4-Imidazolone-5-propanoate[0] => (1) N-Formimino-L-glutamate[0]
rxn01644	L-Aspartate-4-semialdehyde hydro-lyase (adding pyruvate and cyclizing)	(1) Pyruvate[0] + (1) L-Aspartate4-semialdehyde[0] => (2) H2O[0] + (1) H+[0] + (1) Dihydrodipicolinate[0]
rxn01672	dCTP aminohydrolase	(1) H2O[0] + (1) H+[0] + (1) dCTP[0] => (1) NH3[0] + (1) dUTP[0]
rxn01675	dTTP:alpha-D-glucose-1-phosphate thymidylyltransferase	(1) Glucose-1-phosphate[0] + (1) TTP[0] <=> (1) PPi[0] + (1) dTDPglucose[0]
rxn01678	ATP:dUDP phosphotransferase	(1) ATP[0] + (1) dUDP[0] <=> (1) ADP[0] + (1) dUTP[0]
rxn01739	ATP:shikimate 3-phosphotransferase	(1) ATP[0] + (1) Shikimate[0] => (1) ADP[0] + (1) H+[0] + (1) 3-phosphoshikimate[0]
rxn01740	Shikimate:NADP+ 3-oxidoreductase	(1) NADP[0] + (1) Shikimate[0] <=> (1) NADPH[0] + (1) H+[0] + (1) 3-Dehydroshikimate[0]
rxn01746	Allantoate amidinohydrolase	(1) H2O[0] + (1) Allantoate[0] <=> (1) Urea[0] + (1) Ureidoglycolate[0]
rxn01748	Allantoin amidohydrolase	(1) H2O[0] + (1) Allantoin[0] => (1) Allantoate[0]
rxn01790	(R)-Pantoate:NADP+ 2-oxidoreductase	(1) NADP[0] + (1) Pantoate[0] <=> (1) NADPH[0] + (1) H+[0] + (1) 2-Dehydropantoate[0]
rxn01791	(R)-Pantoate:beta-alanine ligase (AMP-forming)	(1) ATP[0] + (1) beta-Alanine[0] + (1) Pantoate[0] => (1) PPi[0] + (1) AMP[0] + (2) H+[0] + (1) PAN[0]
rxn01802	Glutaryl-CoA:(acceptor) 2
rxn01807	ATP:pyridoxal 5'-phosphotransferase	(1) ATP[0] + (1) PM[0] => (1) ADP[0] + (1) H+[0] + (1) Pyridoxamine phosphate[0]
rxn01825	Homogentisate:oxygen 1
rxn01827	4-Hydroxyphenylpyruvate:oxygen oxidoreductase (hydroxylating
rxn01851	4-aminobutanal:NAD+ 1-oxidoreductase	(1) H2O[0] + (1) NAD[0] + (1) 4-Aminobutanal[0] <=> (1) NADH[0] + (2) H+[0] + (1) GABA[0]
rxn01867	p-cumic alcohol:NAD+ oxidoreductase	(1) H2O[0] + (1) NAD[0] + (1) Betaine aldehyde[0] <=> (1) NADH[0] + (2) H+[0] + (1) BET[0]
rxn01917	ATP:N-acetyl-L-glutamate 5-phosphotransferase	(1) ATP[0] + (1) N-Acetyl-L-glutamate[0] <=> (1) ADP[0] + (1) n-acetylglutamyl-phosphate[0]
rxn01961	Xanthosine 5'-phosphate phosphohydrolase	(1) H2O[0] + (1) XMP[0] <=> (1) Phosphate[0] + (1) Xanthosine[0]
rxn01964	L-serine hydro-lyase [adding 1-C-(indol-3-yl)glycerol 3-phosphate; L-tryptophan and glyceraldehyde-3-phosphate-forming]	(1) L-Serine[0] + (1) Indoleglycerol phosphate[0] <=> (1) H2O[0] + (1) L-Tryptophan[0] + (1) Glyceraldehyde3-phosphate[0]
rxn01973	N-Succinyl-LL-2
rxn01974	LL-2
rxn01997	dTDPglucose 4
rxn02000	dTDP-4-dehydro-6-deoxy-D-glucose 3
rxn02003	dTDP-6-deoxy-L-mannose:NADP+ 4-oxidoreductase	(1) NADP[0] + (1) dTDP-rhamnose[0] <=> (1) NADPH[0] + (1) H+[0] + (1) dTDP-4-oxo-L-rhamnose[0]
rxn02005	trehalose transport via PEP:Pyr PTS	(1) Phosphoenolpyruvate[0] + (1) TRHL[1] <=> (1) Pyruvate[0] + (1) Trehalose 6-phosphate[0]
rxn02008	UDP-N-acetylmuramoyl-L-alanine:D-glutamate ligase(ADP-forming)	(1) ATP[0] + (1) D-Glutamate[0] + (1) UDP-N-acetylmuramoyl-L-alanine[0] => (1) ADP[0] + (1) Phosphate[0] + (1) H+[0] + (1) UDP-N-acetylmuramoyl-L-alanyl-D-glutamate[0]
rxn02011	UDP-N-acetylmuramoyl-L-alanyl-D-glutamate:(L)-meso-2
rxn02085	4
rxn02122	D-Glucuronolactone:NAD+ oxidoreductase	(2) H2O[0] + (1) NAD[0] + (1) Glucurone[0] => (1) NADH[0] + (3) H+[0] + (1) D-Glucarate[0]
rxn02155	ATP:nicotinamide-nucleotide adenylyltransferase	(1) ATP[0] + (1) Nicotinate ribonucleotide[0] <=> (1) PPi[0] + (1) Deamido-NAD[0]
rxn02160	L-Histidinol-phosphate phosphohydrolase	(1) H2O[0] + (1) L-histidinol-phosphate[0] <=> (1) Phosphate[0] + (1) L-Histidinol[0]
rxn02167	(S)-3-Hydroxybutanoyl-CoA hydro-lyase	(1) (S)-3-Hydroxybutyryl-CoA[0] <=> (1) H2O[0] + (1) Crotonyl-CoA[0]
rxn02175	ATP:pantetheine-4'-phosphate adenylyltransferase	(1) ATP[0] + (1) Phosphopantetheine[0] <=> (1) PPi[0] + (1) Dephospho-CoA[0]
rxn02177	Isochorismate pyruvate-hydrolase
rxn02186	2
rxn02201	2-amino-4-hydroxy-6-hydroxymethyl-7
rxn02212	2-Dehydro-3-deoxy-D-arabino-heptonate 7-phosphate phosphate-lyase (cyclyzing)	(1) DAHP[0] => (1) Phosphate[0] + (1) 5-Dehydroquinate[0]
rxn02213	3-Dehydroquinate hydro-lyase	(1) 5-Dehydroquinate[0] => (1) H2O[0] + (1) 3-Dehydroshikimate[0]
rxn02264	Hydroxymethylbilane hydro-lyase(cyclizing)	(1) Hydroxymethylbilane[0] <=> (1) H2O[0] + (1) UroporphyrinogenIII[0]
rxn02270	Branched-chain acyl-CoA dehydrogenase	(1) FAD[0] + (1) H+[0] + (1) 2-Methylbutyryl-CoA[0] <=> (1) FADH2[0] + (1) Tiglyl-CoA[0]
rxn02276	4-Maleylacetoacetate cis-trans-isomerase	(1) 4-Maleylacetoacetate[0] <=> (1) Fumarylacetoacetate[0]
rxn02277	7
rxn02285	UDP-N-acetylmuramate:NADP+ oxidoreductase	(1) NADP[0] + (1) UDP-MurNAc[0] <= (1) NADPH[0] + (1) H+[0] + (1) UDP-N-acetylglucosamine enolpyruvate[0]
rxn02286	UDP-N-acetylmuramate:L-alanine ligase (ADP-forming)	(1) ATP[0] + (1) L-Alanine[0] + (1) UDP-MurNAc[0] => (1) ADP[0] + (1) Phosphate[0] + (1) H+[0] + (1) UDP-N-acetylmuramoyl-L-alanine[0]
rxn02288	Uroporphyrinogen-III carboxy-lyase	(4) H+[0] + (1) UroporphyrinogenIII[0] => (4) CO2[0] + (1) CoproporphyrinogenIII[0]
rxn02297	6-Carboxyhexanoyl-CoA:L-alanine C-carboxyhexanoyltransferase (decarboxylating)	(1) L-Alanine[0] + (1) H+[0] + (1) Pimeloyl-CoA[0] => (1) CoA[0] + (1) CO2[0] + (1) 8-Amino-7-oxononanoate[0]
rxn02302	O-Acetyl-L-homoserine succinate-lyase (adding cysteine)	(1) L-Cysteine[0] + (1) O-Acetyl-L-homoserine[0] <=> (1) Acetate[0] + (1) H+[0] + (1) Cystathionine[0]
rxn02303	Coproporphyrinogen:oxygen oxidoreductase(decarboxylating)	(1) O2[0] + (2) H+[0] + (1) CoproporphyrinogenIII[0] => (2) H2O[0] + (2) CO2[0] + (1) ProtoporphyrinogenIX[0]
rxn02305	2-methyl-4-amino-5-hydroxymethylpyrimidine-diphosphate:4-methyl-5-(2-phosphoethyl)-thiazole 2-methyl-4-aminopyridine-5-methenyltransferase	(1) 4-Methyl-5--2-phosphoethyl-thiazole[0] + (1) 4-Amino-2-methyl-5-diphosphomethylpyrimidine[0] => (1) PPi[0] + (1) Thiamine phosphate[0]
rxn02320	5-Amino-2-oxopentanoate:2-oxoglutarate aminotransferase	(1) 2-Oxoglutarate[0] + (1) L-histidinol-phosphate[0] <=> (1) L-Glutamate[0] + (1) imidazole acetol-phosphate[0]
rxn02331	phosphoenolpyruvate:D-arabinose-5-phosphate C-(1-carboxyvinyl)transferase (phosphate-hydrolysing
rxn02341	N-[(R)-4'-Phosphopantothenoyl]-L-cysteine carboxy-lyase	(1) H+[0] + (1) (R)-4'-Phosphopantothenoyl-L-cysteine[0] => (1) CO2[0] + (1) Phosphopantetheine[0]
rxn02369	2-Carboxy-2
rxn02373	L-glutamate-5-semialdehyde:NADP+ 5-oxidoreductase (phosphorylating)	(1) NADP[0] + (1) Phosphate[0] + (1) L-Glutamate5-semialdehyde[0] <=> (1) NADPH[0] + (1) H+[0] + (1) L-Glutamyl 5-phosphate[0]
rxn02374	R03314	(1) L-Glutamate5-semialdehyde[0] => (1) H2O[0] + (1) H+[0] + (1) 1-Pyrroline-5-carboxylate[0]
rxn02380	beta-D-Glucose 6-phosphate ketol-isomerase	(1) beta-D-Glucose 6-phosphate[0] <=> (1) D-fructose-6-phosphate[0]
rxn02402	Nicotinate-nucleotide:pyrophosphate phosphoribosyltransferase (carboxylating)	(1) CO2[0] + (1) PPi[0] + (1) Nicotinate ribonucleotide[0] <= (1) H+[0] + (1) PRPP[0] + (1) Quinolinate[0]
rxn02404	3-Deoxy-D-manno-octulosonate-8-phosphate 8-phosphohydrolase	(1) H2O[0] + (1) 3-Deoxy-D-manno-octulosonate8-phosphate[0] <=> (1) Phosphate[0] + (1) KDO[0]
rxn02405	CTP:3-deoxy-D-manno-octulosonate cytidylyltransferase	(1) CTP[0] + (1) KDO[0] => (1) PPi[0] + (1) H+[0] + (1) CMP-KDO[0]
rxn02465	N-acetyl-L-glutamate-5-semialdehyde:NADP+ 5-oxidoreductase (phosphrylating)	(1) NADP[0] + (1) Phosphate[0] + (1) 2-Acetamido-5-oxopentanoate[0] <=> (1) NADPH[0] + (1) H+[0] + (1) n-acetylglutamyl-phosphate[0]
rxn02473	D-erythro-1-(Imidazol-4-yl)glycerol 3-phosphate hydro-lyase	(1) D-erythro-imidazol-glycerol-phosphate[0] => (1) H2O[0] + (1) imidazole acetol-phosphate[0]
rxn02474	5-amino-6-(5-phosphoribitylamino)uracil:NADP+ 1'-oxidoreductase	(1) NADP[0] + (1) 5-Amino-6--5-phosphoribitylaminouracil[0] <=> (1) NADPH[0] + (1) H+[0] + (1) 5-Amino-6--5-phosphoribosylaminouracil[0]
rxn02475	2
rxn02476	Phosphoenolpyruvate:3-phosphoshikimate 5-O-(1-carboxyvinyl)-transferase	(1) Phosphoenolpyruvate[0] + (1) 3-phosphoshikimate[0] <= (1) Phosphate[0] + (1) 5-O--1-Carboxyvinyl-3-phosphoshikimate[0]
rxn02484	ATP:4-amino-5-hydroxymethyl-2-methylpyrimidine 5-phosphotransferase	(1) ATP[0] + (1) Toxopyrimidine[0] => (1) ADP[0] + (1) H+[0] + (1) 4-Amino-5-phosphomethyl-2-methylpyrimidine[0]
rxn02503	ATP:2-amino-4-hydroxy-6-hydroxymethyl-7
rxn02504	2-amino-4-hydroxy-6-(D-erythro-1
rxn02507	1-(2-Carboxyphenylamino)-1-deoxy-D-ribulose-5-phosphate carboxy-lyase(cyclizing)	(1) H+[0] + (1) 1-(2-carboxyphenylamino)-1-deoxyribulose 5-phosphate[0] => (1) H2O[0] + (1) CO2[0] + (1) Indoleglycerol phosphate[0]
rxn02508	N-(5-Phospho-beta-D-ribosyl)anthranilate ketol-isomerase	(1) N-5-phosphoribosyl-anthranilate[0] <=> (1) 1-(2-carboxyphenylamino)-1-deoxyribulose 5-phosphate[0]
rxn02680	Octanoyl-CoA:acetyl-CoA C-acyltransferase	(1) Acetyl-CoA[0] + (1) Octanoyl-CoA[0] <=> (1) CoA[0] + (1) 3-Oxodecanoyl-CoA[0]
rxn02774	S-Adenosyl-L-methionine:uroporphyrin-III C-methyltransferase	(1) NAD[0] + (1) Precorrin 2[0] <=> (1) NADH[0] + (2) H+[0] + (1) Sirohydrochlorin[0]
rxn02804	myristoyl-CoA:acetylCoA C-myristoyltransferase	(1) Acetyl-CoA[0] + (1) Myristoyl-CoA[0] <=> (1) CoA[0] + (1) 3-Oxopalmitoyl-CoA[0]
rxn02831	O-Succinylbenzoate:CoA ligase (AMP-forming)	(1) ATP[0] + (1) CoA[0] + (1) Succinylbenzoate[0] => (1) PPi[0] + (1) AMP[0] + (1) H+[0] + (1) Succinylbenzoyl-CoA[0]
rxn02834	Phosphoribosyl-ATP pyrophosphohydrolase	(1) H2O[0] + (1) Phosphoribosyl-ATP[0] => (1) PPi[0] + (2) H+[0] + (1) Phosphoribosyl-AMP[0]
rxn02835	1-(5-phospho-D-ribosyl)-AMP 1
rxn02842	R04049	(1) NAD[0] + (1) 2-Deoxy-D-gluconate[0] <=> (1) NADH[0] + (1) H+[0] + (1) 3-Dehydro-2-deoxy-D-gluconate[0]
rxn02866	3-methylbutanoyl-CoA:(acceptor) 2
rxn02889	3-Methylcrotonoyl-CoA:carbon-dioxide ligase (ADP-forming)	(1) ATP[0] + (1) H2CO3[0] + (1) Dimethylacryloyl-CoA[0] <=> (1) ADP[0] + (1) Phosphate[0] + (1) H+[0] + (1) 3-Methylglutaconyl-CoA[0]
rxn02895	5-Phospho-D-ribosylamine:glycine ligase (ADP-forming)	(1) ATP[0] + (1) Glycine[0] + (1) 5-Phosphoribosylamine[0] => (1) ADP[0] + (1) Phosphate[0] + (1) H+[0] + (1) GAR[0]
rxn02898	O-Succinylbenzoyl-CoA 1
rxn02911	(S)-3-Hydroxydodecanoyl-CoA hydro-lyase	(1) (S)-3-Hydroxydodecanoyl-CoA[0] <=> (1) H2O[0] + (1) (2E)-Dodecenoyl-CoA[0]
rxn02914	3-Phosphoserine:2-oxoglutarate aminotransferase	(1) 2-Oxoglutarate[0] + (1) phosphoserine[0] <=> (1) L-Glutamate[0] + (1) 3-Phosphonooxypyruvate[0]
rxn02927	N2-succinyl-L-arginine iminohydrolase (decarboxylating)	(2) H2O[0] + (2) H+[0] + (1) N2-Succinyl-L-arginine[0] => (1) CO2[0] + (2) NH3[0] + (1) N2-Succinyl-L-ornithine[0]
rxn02933	(2S
rxn02934	(2S
rxn02937	2-(Formamido)-N1-(5-phosphoribosyl)acetamidine cyclo-ligase (ADP-forming)	(1) ATP[0] + (1) 5'-Phosphoribosylformylglycinamidine[0] <= (1) ADP[0] + (1) Phosphate[0] + (1) H+[0] + (1) AIR[0]
rxn02939	4-phospho-D-erythronate:NAD+ 2-oxidoreductase	(1) NAD[0] + (1) 4-Phosphoerythronate[0] <=> (1) NADH[0] + (1) H+[0] + (1) 2-Oxo-3-hydroxy-4-phosphobutanoate[0]
rxn02944	N2-succinyl-L-ornithine:2-oxoglutarate 5-aminotransferase	(1) 2-Oxoglutarate[0] + (1) N2-Succinyl-L-ornithine[0] <=> (1) L-Glutamate[0] + (1) N-Succinyl-L-glutamate 5-semialdehyde[0]
rxn02988	glycerone phosphate:iminosuccinate alkyltransferase (cyclizing)	(2) H2O[0] + (1) Phosphate[0] + (1) Quinolinate[0] <=> (1) Glycerone-phosphate[0] + (1) Iminoaspartate[0]
rxn03052	5-Methyltetrahydropteroyltri-L-glutamate:L-homocysteine S-methyltransferase	(1) Homocysteine[0] + (1) 5-Methyltetrahydropteroyltri-L-glutamate[0] <=> (1) L-Methionine[0] + (1) Tetrahydropteroyltri-L-glutamate[0]
rxn03057	5-Methylthio-5-deoxy-D-ribose-1-phosphate ketol-isomerase	(1) methylthioribose-1-phosphate[0] <=> (1) methylthioribulose-1-phosphate[0]
rxn03080	5-amino-6-(D-ribitylamino)uracil butanedionetransferase	(1) 4--1-D-Ribitylamino-5-aminouracil[0] + (1) 3-4-dihydroxy-2-butanone4-phosphate[0] <=> (2) H2O[0] + (1) Phosphate[0] + (1) H+[0] + (1) 6-7-Dimethyl-8--1-D-ribityllumazine[0]
rxn03084	5'-Phosphoribosylformylglycinamide:L-glutamine amido-ligase (ADP-forming)	(1) H2O[0] + (1) ATP[0] + (1) L-Glutamine[0] + (1) N-Formyl-GAR[0] => (1) ADP[0] + (1) Phosphate[0] + (1) L-Glutamate[0] + (1) H+[0] + (1) 5'-Phosphoribosylformylglycinamidine[0]
rxn03135	R04558	(1) L-Glutamate[0] + (2) H+[0] + (1) D-erythro-imidazol-glycerol-phosphate[0] + (1) AICAR[0] => (1) L-Glutamine[0] + (1) phosphoribulosylformimino-AICAR-phosphate[0]
rxn03136	1-(5'-Phosphoribosyl)-5-amino-4-(N-succinocarboxamide)-imidazole AMP-lyase	(1) SAICAR[0] <=> (1) H+[0] + (1) Fumarate[0] + (1) AICAR[0]
rxn03137	10-Formyltetrahydrofolate:5'-phosphoribosyl-5-amino-4-imidazolecarboxamide formyltransferase	(1) 10-Formyltetrahydrofolate[0] + (1) AICAR[0] => (1) Tetrahydrofolate[0] + (1) FAICAR[0]
rxn03147	1-(5-Phosphoribosyl)-5-amino-4-carboxyimidazole:L-aspartate ligase (ADP-forming)	(1) ATP[0] + (1) L-Aspartate[0] + (1) 5'-Phosphoribosyl-4-carboxy-5-aminoimidazole[0] => (1) ADP[0] + (1) Phosphate[0] + (1) H+[0] + (1) SAICAR[0]
rxn03167	2-Amino-4-hydroxy-6-(erythro-1
rxn03175	N-(5'-Phospho-D-ribosylformimino)-5-amino-1- (5''-phospho-D-ribosyl)-4-imidazolecarboxamide ketol-isomerase	(1) H+[0] + (1) phosphoribosylformiminoaicar-phosphate[0] <= (1) phosphoribulosylformimino-AICAR-phosphate[0]
rxn03236	4a-hydroxytetrahydrobiopterin hydro-lyase	(1) 4a-Hydroxytetrahydrobiopterin[0] <=> (1) H2O[0] + (1) Dihydrobiopterin[0]
rxn03239	(S)-3-Hydroxyhexadecanoyl-CoA:NAD+ oxidoreductase	(1) NAD[0] + (1) (S)-3-Hydroxyhexadecanoyl-CoA[0] <=> (1) NADH[0] + (1) H+[0] + (1) 3-Oxopalmitoyl-CoA[0]
rxn03243	Decanoyl-CoA:acetyl-CoA C-acyltransferase	(1) Acetyl-CoA[0] + (1) Decanoyl-CoA[0] <=> (1) CoA[0] + (1) 3-Oxododecanoyl-CoA[0]
rxn03245	(S)-Hydroxydecanoyl-CoA hydro-lyase	(1) (S)-Hydroxydecanoyl-CoA[0] <=> (1) H2O[0] + (1) (2E)-Decenoyl-CoA[0]
rxn03248	Hexanoyl-CoA:acetyl-CoA C-acyltransferase	(1) Acetyl-CoA[0] + (1) Hexanoyl-CoA[0] <=> (1) CoA[0] + (1) 3-Oxooctanoyl-CoA[0]
rxn03408	UDP-N-acetyl-D-glucosamine:undecaprenyl-diphospho-N-acetylmuramoyl-L-alanyl-gamma-D-glutamyl-meso-2
rxn03422	N-succinyl-L-glutamate 5-semialdehyde:NAD+ oxidoreductase	(1) H2O[0] + (1) NAD[0] + (1) N-Succinyl-L-glutamate 5-semialdehyde[0] <=> (1) NADH[0] + (2) H+[0] + (1) N-Succinyl-L-glutamate[0]
rxn03445	O-Phospho-4-hydroxy-L-threonine:2-oxoglutarate aminotransferase	(1) 2-Oxoglutarate[0] + (1) 4-(Phosphonooxy)-threonine[0] <=> (1) L-Glutamate[0] + (1) 2-Oxo-3-hydroxy-4-phosphobutanoate[0]
rxn03511	ADP-D-glycero-D-manno-heptose 6-epimerase	(1) ADP-D-glycero-D-manno-heptose[0] <=> (1) ADP-L-glycero-D-manno-heptose[0]
rxn03540	R05225	(4) H2O[0] + (4) ATP[0] + (4) L-Glutamine[0] + (1) Adenosyl cobyrinate diamide[0] => (4) ADP[0] + (4) Phosphate[0] + (4) L-Glutamate[0] + (4) H+[0] + (1) Adenosylcobyric acid[0]
rxn03638	Acetyl-CoA:D-glucosamine-1-phosphate N-acetyltransferase	(1) Acetyl-CoA[0] + (1) D-Glucosamine1-phosphate[0] => (1) CoA[0] + (1) H+[0] + (1) N-Acetyl-D-glucosamine1-phosphate[0]
rxn03841	4-amino-4-deoxychorismate pyruvate-lyase	(1) ADC[0] => (1) Pyruvate[0] + (1) H+[0] + (1) ABEE[0]
rxn03884	2-dehydro-3-deoxy-D-gluconate-6-phosphate D-glyceraldehyde-3-phosphate-lyase	(1) 2-Keto-3-deoxy-6-phosphogluconate[0] <=> (1) Pyruvate[0] + (1) Glyceraldehyde3-phosphate[0]
rxn03893	all-trans-octaprenyl-diphosphate:4-hydroxybenzoate 3-octaprenyltransferase	(1) 4-Hydroxybenzoate[0] + (1) Farnesylfarnesylgeraniol[0] => (1) PPi[0] + (1) H+[0] + (1) 3-Octaprenyl-4-hydroxybenzoate[0]
rxn03904	UDP-N-acetylmuramoyl-L-alanyl-gamma-D-glutamyl-meso-2
rxn03907	CTP: 2-C-Methyl-D-erythritol 4-phosphate cytidylyltransferase	(1) CTP[0] + (1) 2-C-methyl-D-erythritol4-phosphate[0] <=> (1) PPi[0] + (1) 4--cytidine5-diphospho-2-C-methyl-D-erythritol[0]
rxn03908	ATP:4-(Cytidine 5'-diphospho)-2-C-methyl-D-erythritol 2-phosphotransferase	(1) ATP[0] + (1) 4--cytidine5-diphospho-2-C-methyl-D-erythritol[0] => (1) ADP[0] + (1) H+[0] + (1) 2-phospho-4--cytidine5-diphospho-2-C-methyl-D-erythritol[0]
rxn03909	1-Deoxy-D-xylulose-5-phosphate pyruvate-lyase (carboxylating)	(1) Pyruvate[0] + (1) H+[0] + (1) Glyceraldehyde3-phosphate[0] => (1) CO2[0] + (1) 1-deoxy-D-xylulose5-phosphate[0]
rxn03910	2-Phospho-4-(cytidine 5'-diphospho)-2-C-methyl-D-erythritol CMP-lyase (cyclizing)	(1) 2-phospho-4--cytidine5-diphospho-2-C-methyl-D-erythritol[0] <= (1) CMP[0] + (1) 2-C-methyl-D-erythritol2-4-cyclodiphosphate[0]
rxn03916	ATP:D-glycero-beta-D-manno-heptose 1-phosphate adenylyltransferase	(1) ATP[0] + (1) D-Glycero-D-manno-heptose1-phosphate[0] <=> (1) PPi[0] + (1) ADP-D-glycero-D-manno-heptose[0]
rxn03918	ATP:D-glycero-beta-D-manno-heptose 7-phosphate 1-phosphotransferase	(1) ATP[0] + (1) D-Glycero-D-manno-heptose7-phosphate[0] => (1) ADP[0] + (1) H+[0] + (1) D-Glycero-D-manno-heptose1-7-bisphosphate[0]
rxn03919	D-glycero-beta-D-manno-heptose 1
rxn03958	1-Deoxy-D-xylulose-5-phosphate isomeroreductase	(1) NADP[0] + (1) 2-C-methyl-D-erythritol4-phosphate[0] <=> (1) NADPH[0] + (1) H+[0] + (1) 1-deoxy-D-xylulose5-phosphate[0]
rxn04092	D-alanine:oxygen oxidoreductase (deaminating)	(1) H2O[0] + (1) O2[0] + (1) D-Alanine[0] => (1) NH3[0] + (1) Pyruvate[0] + (1) H2O2[0]
rxn04783	glycinamide ribonucleotide transformylase	(1) ATP[0] + (1) Formate[0] + (1) GAR[0] => (1) ADP[0] + (1) Phosphate[0] + (1) H+[0] + (1) N-Formyl-GAR[0]
rxn04954	5-methyltetrahydrofolate:NAD+ oxidoreductase	(1) NAD[0] + (1) 5-Methyltetrahydrofolate[0] <=> (1) NADH[0] + (1) H+[0] + (1) 5-10-Methylenetetrahydrofolate[0]
rxn05034	solanesyl-diphosphate:4-hydroxybenzoate nonaprenyltransferase	(1) 4-Hydroxybenzoate[0] + (1) Solanesyl diphosphate[0] => (1) PPi[0] + (1) H+[0] + (1) Nonaprenyl-4-hydroxybenzoate[0]
rxn05039	R07280	(1) H2O[0] + (1) 5-Amino-6--5-phosphoribitylaminouracil[0] <=> (1) Phosphate[0] + (1) 4--1-D-Ribitylamino-5-aminouracil[0]
rxn05063	carbamate hydro-lyase	(1) H2O[0] + (1) Cyanate[0] => (1) Carbamate[0]
rxn05064	carbamate hydro-lyase	(2) H+[0] + (1) Carbamate[0] <=> (1) CO2[0] + (1) NH3[0]
rxn05092	1
rxn05104	S-methyl-5-thio-D-ribulose-1-phosphate hydro-lyase
rxn05146	ATP phosphohydrolase (polar-amino-acid-importing)	(1) H2O[0] + (1) ATP[0] + (1) L-Glutamate[1] => (1) ADP[0] + (1) Phosphate[0] + (1) L-Glutamate[0] + (1) H+[0]
rxn05149	ABC-type manganese permease complex	(1) H2O[0] + (1) ATP[0] + (1) Mn2+[1] => (1) ADP[0] + (1) Phosphate[0] + (1) Mn2+[0] + (1) H+[0]
rxn05150	zinc transport via ABC system	(1) H2O[0] + (1) ATP[0] + (1) Zn2+[1] => (1) ADP[0] + (1) Phosphate[0] + (1) Zn2+[0] + (1) H+[0]
rxn05152	ATP phosphohydrolase (polar-amino-acid-importing)	(1) H2O[0] + (1) ATP[0] + (1) L-Aspartate[1] => (1) ADP[0] + (1) Phosphate[0] + (1) L-Aspartate[0] + (1) H+[0]
rxn05153	sulfate-transporting ATPase	(1) H2O[0] + (1) ATP[0] + (1) Sulfate[1] => (1) ADP[0] + (1) Phosphate[0] + (1) Sulfate[0] + (1) H+[0]
rxn05155	ATP phosphohydrolase (polar-amino-acid-importing)	(1) H2O[0] + (1) ATP[0] + (1) L-Glutamine[1] => (1) ADP[0] + (1) Phosphate[0] + (1) L-Glutamine[0] + (1) H+[0]
rxn05158	ATP phosphohydrolase (glycerol-3-phosphate-importing)	(1) H2O[0] + (1) ATP[0] + (1) Glycerol-3-phosphate[1] => (1) ADP[0] + (1) Phosphate[0] + (1) H+[0] + (1) Glycerol-3-phosphate[0]
rxn05161	nonpolar-amino-acid-transporting ATPase	(1) H2O[0] + (1) ATP[0] + (1) L-Leucine[1] => (1) ADP[0] + (1) Phosphate[0] + (1) H+[0] + (1) L-Leucine[0]
rxn05163	putrescine transport via ABC system	(1) H2O[0] + (1) ATP[0] + (1) Putrescine[1] => (1) ADP[0] + (1) Phosphate[0] + (1) H+[0] + (1) Putrescine[0]
rxn05164	ATP phosphohydrolase (polar-amino-acid-importing)	(1) H2O[0] + (1) ATP[0] + (1) L-Histidine[1] => (1) ADP[0] + (1) Phosphate[0] + (1) H+[0] + (1) L-Histidine[0]
rxn05167	D-xylose transport via ABC system	(1) H2O[0] + (1) ATP[0] + (1) Xylose[1] => (1) ADP[0] + (1) Phosphate[0] + (1) H+[0] + (1) Xylose[0]
rxn05168	nonpolar-amino-acid-transporting ATPase	(1) H2O[0] + (1) ATP[0] + (1) L-Valine[1] => (1) ADP[0] + (1) Phosphate[0] + (1) H+[0] + (1) L-Valine[0]
rxn05172	ATP phosphohydrolase (taurine-importing)	(1) H2O[0] + (1) ATP[0] + (1) Taurine[1] => (1) ADP[0] + (1) Phosphate[0] + (1) H+[0] + (1) Taurine[0]
rxn05175	spermidine transport via ABC system	(1) H2O[0] + (1) ATP[0] + (1) Spermidine[1] => (1) ADP[0] + (1) Phosphate[0] + (1) H+[0] + (1) Spermidine[0]
rxn05176	thiosulfate transport via ABC system	(1) H2O[0] + (1) ATP[0] + (1) H2S2O3[1] => (1) ADP[0] + (1) Phosphate[0] + (1) H+[0] + (1) H2S2O3[0]
rxn05179	nonpolar-amino-acid-transporting ATPase	(1) H2O[0] + (1) ATP[0] + (1) L-Isoleucine[1] => (1) ADP[0] + (1) Phosphate[0] + (1) H+[0] + (1) L-Isoleucine[0]
rxn05183	D-methionine transport via ABC system	(1) H2O[0] + (1) ATP[0] + (1) D-Methionine[1] => (1) ADP[0] + (1) Phosphate[0] + (1) H+[0] + (1) D-Methionine[0]
rxn05197	Uracil permease	(1) H+[1] + (1) Uracil[1] <=> (1) H+[0] + (1) Uracil[0]
rxn05199	Uridine permease	(1) H+[1] + (1) Uridine[1] <=> (1) H+[0] + (1) Uridine[0]
rxn05201	TRANS-RXNBWI-115572.ce.maizeexp.HYPOXANTHINE_HYPOXANTHINE	(1) H+[1] + (1) HYXN[1] <=> (1) H+[0] + (1) HYXN[0]
rxn05202	TRANS-RXN-206.ce	(1) H+[1] + (1) XAN[1] <=> (1) H+[0] + (1) XAN[0]
rxn05206	TRANS-RXN-187.ce	(1) K+[1] <=> (1) K+[0]
rxn05209	TRANS-RXNBWI-115525.ce.maizeexp.NA+_NA+	(1) H+[0] + (1) Na+[1] <=> (1) H+[1] + (1) Na+[0]
rxn05214	Citrate-Mg2+:H+ symporter	(1) H+[1] + (1) Citrate[1] + (1) Mg[1] <=> (1) H+[0] + (1) Citrate[0] + (1) Mg[0]
rxn05215	Alanine-Sodium symporter	(1) L-Alanine[1] + (1) Na+[1] <=> (1) L-Alanine[0] + (1) Na+[0]
rxn05219	nonpolar-amino-acid-transporting ATPase	(1) H2O[0] + (1) ATP[0] + (1) L-Methionine[1] => (1) ADP[0] + (1) Phosphate[0] + (1) L-Methionine[0] + (1) H+[0]
rxn05221	Na+/Proline-L symporter	(1) L-Proline[1] + (1) Na+[1] <=> (1) L-Proline[0] + (1) Na+[0]
rxn05229	NCAIR synthetase and NCAIR mutase	(1) ATP[0] + (1) H2CO3[0] + (1) AIR[0] <=> (1) ADP[0] + (1) Phosphate[0] + (1) H+[0] + (1) 5'-Phosphoribosyl-4-carboxy-5-aminoimidazole[0]
rxn05231	2'-Deoxyadenosine 5'-diphosphate:oxidized-thioredoxin 2'-oxidoreductase	(1) ADP[0] + (1) trdrd[0] <=> (1) H2O[0] + (1) dADP[0] + (1) trdox[0]
rxn05233	2'-Deoxyguanosine 5'-diphosphate:oxidized-thioredoxin 2'-oxidoreductase	(1) GDP[0] + (1) trdrd[0] <=> (1) H2O[0] + (1) dGDP[0] + (1) trdox[0]
rxn05235	2'-Deoxyuridine 5'-triphosphate:oxydized-thioredoxin 2'-oxidoreductase	(1) CTP[0] + (1) trdrd[0] <=> (1) H2O[0] + (1) dCTP[0] + (1) trdox[0]
rxn05243	TRANS-RXNBWI-115637.ce.maizeexp.LEU_LEU	(1) H+[1] + (1) L-Leucine[1] <=> (1) H+[0] + (1) L-Leucine[0]
rxn05244	TRANS-RXNBWI-115637.ce.maizeexp.ILE_ILE	(1) H+[1] + (1) L-Isoleucine[1] <=> (1) H+[0] + (1) L-Isoleucine[0]
rxn05247	FACOAL140(ISO)	(1) ATP[0] + (1) CoA[0] + (1) fa1[0] <=> (1) PPi[0] + (1) AMP[0] + (1) fa1coa[0]
rxn05249	FACOAL150(ISO)	(1) ATP[0] + (1) CoA[0] + (1) fa3[0] <=> (1) PPi[0] + (1) AMP[0] + (1) fa3coa[0]
rxn05250	FACOAL160(ISO)	(1) ATP[0] + (1) CoA[0] + (1) fa6[0] <=> (1) PPi[0] + (1) AMP[0] + (1) fa6coa[0]
rxn05251	FACOAL170(anteiso)	(1) ATP[0] + (1) CoA[0] + (1) fa12[0] <=> (1) PPi[0] + (1) AMP[0] + (1) fa12coa[0]
rxn05252	FACOAL170(ISO)	(1) ATP[0] + (1) CoA[0] + (1) fa11[0] <=> (1) PPi[0] + (1) AMP[0] + (1) fa11coa[0]
rxn05289	NADPH:oxidized-thioredoxin oxidoreductase	(1) NADPH[0] + (1) H+[0] + (1) trdox[0] <=> (1) NADP[0] + (1) trdrd[0]
rxn05293	2C-methyl-D-erythritol 2
rxn05307	TRANS-RXNBWI-115637.ce.maizeexp.SER_SER	(1) L-Serine[1] + (1) H+[1] <=> (1) L-Serine[0] + (1) H+[0]
rxn05312	Inorganic phosphate transporter	(1) Phosphate[1] + (1) H+[1] <=> (1) Phosphate[0] + (1) H+[0]
rxn05316	TRANS-RXNBWI-115572.ce.maizeexp.INOSINE_INOSINE	(1) H+[1] + (1) Inosine[1] <=> (1) H+[0] + (1) Inosine[0]
rxn05319	TRANS-RXNBWI-115401.ce.maizeexp.OH_OH	(1) H2O[1] <=> (1) H2O[0]
rxn05324	Dodecanoyl-[acyl-carrier protein]:malonyl-CoA C-acyltransferase(decarboxylating
rxn05336	(3R)-3-Hydroxypalmitoyl-[acyl-carrier-protein]:NADP+ oxidoreductase	(1) NADP[0] + (1) R-3-hydroxypalmitoyl-acyl-carrierprotein-[0] <=> (1) NADPH[0] + (1) 3-oxohexadecanoyl-acp[0]
rxn05337	(3R)-3-Hydroxyhexanoyl-[acyl-carrier-protein]:NADP+ oxidoreductase	(1) NADP[0] + (1) D-3-Hydroxyhexanoyl-[acp][0] <=> (1) NADPH[0] + (1) 3-Oxohexanoyl-[acp][0]
rxn05339	(3R)-3-Hydroxybutanoyl-[acyl-carrier protein]:NADP+ oxidoreductase	(1) NADP[0] + (1) (R)-3-Hydroxybutanoyl-[acyl-carrier protein][0] <=> (1) NADPH[0] + (1) Acetoacetyl-ACP[0]
rxn05340	(3R)-3-Hydroxydodecanoyl-[acyl-carrier-protein]:NADP+ oxidoreductase	(1) NADP[0] + (1) D-3-Hydroxydodecanoyl-[acp][0] <=> (1) NADPH[0] + (1) 3-oxododecanoyl-acp[0]
rxn05341	(3R)-3-Hydroxyoctanoyl-[acyl-carrier-protein]:NADP+ oxidoreductase	(1) NADP[0] + (1) (R)-3-Hydroxyoctanoyl-[acyl-carrier protein][0] <=> (1) NADPH[0] + (1) H+[0] + (1) 3-oxooctanoyl-acp[0]
rxn05342	(3R)-3-Hydroxytetradecanoyl-[acyl-carrier-protein]:NADP+ oxidoreductase	(1) NADP[0] + (1) HMA[0] <=> (1) NADPH[0] + (1) 3-oxotetradecanoyl-acp[0]
rxn05346	butyryl-[acyl-carrier protein]:malonyl-[acyl-carrier-protein] C-acyltransferase (decarboxylating)	(1) Butyryl-ACP[0] + (1) Malonyl-acyl-carrierprotein-[0] => (1) CO2[0] + (1) 3-Oxohexanoyl-[acp][0] + (1) ACP[0]
rxn05348	Decanoyl-[acyl-carrier protein]:malonyl-[acyl-carrier-protein] C-acyltransferase (decarboxylating)	(1) Decanoyl-ACP[0] + (1) Malonyl-acyl-carrierprotein-[0] => (1) CO2[0] + (1) 3-oxododecanoyl-acp[0] + (1) ACP[0]
rxn05349	acetyl-CoA:[acyl-carrier-protein] S-acetyltransferase	(1) Acetyl-CoA[0] + (1) ACP[0] <=> (1) CoA[0] + (1) Acetyl-ACP[0]
rxn05350	hexanoyl-[acyl-carrier protein]:malonyl-[acyl-carrier-protein] C-acyltransferase (decarboxylating)	(1) H+[0] + (1) Hexanoyl-ACP[0] + (1) Malonyl-acyl-carrierprotein-[0] => (1) CO2[0] + (1) 3-oxooctanoyl-acp[0] + (1) ACP[0]
rxn05358	2-methylbutanoyl-CoA:[acyl-carrier-protein] transferase	(1) 2-Methylbutyryl-CoA[0] + (1) ACP[0] <=> (1) CoA[0] + (1) H+[0] + (1) 2-methylbutyryl-ACP[0]
rxn05359	4-methyl-3-oxo-hexanoyl-ACP:malonyl-[acyl-carrier-protein] C-acyltransferase (decarboxylating)	(1) Malonyl-acyl-carrierprotein-[0] + (1) 2-methylbutyryl-ACP[0] <=> (1) CO2[0] + (1) ACP[0] + (1) 4-methyl-3-oxo-hexanoyl-ACP[0]
rxn05360	4-methyl-3-oxo-hexanoyl-ACP:NADP+ oxidoreductase	(1) NADPH[0] + (1) H+[0] + (1) 4-methyl-3-oxo-hexanoyl-ACP[0] <=> (1) NADP[0] + (1) 4-methyl-3-hydroxy-hexanoyl-ACP[0]
rxn05361	4-methyl-3-hydroxy-hexanoyl-ACP hydro-lyase	(1) 4-methyl-3-hydroxy-hexanoyl-ACP[0] <=> (1) H2O[0] + (1) 4-methyl-trans-hex-2-enoyl-ACP[0]
rxn05363	4-methyl-hexanoyl-ACP:malonyl-[acyl-carrier-protein] C-acyltransferase (decarboxylating)	(1) Malonyl-acyl-carrierprotein-[0] + (1) 4-methyl-hexanoyl-ACP[0] <=> (1) CO2[0] + (1) ACP[0] + (1) 6-methyl-3-oxo-octanoyl-ACP[0]
rxn05364	6-methyl-3-oxo-octanoyl-ACP:NADP+ oxidoreductase	(1) NADPH[0] + (1) H+[0] + (1) 6-methyl-3-oxo-octanoyl-ACP[0] <=> (1) NADP[0] + (1) 6-methyl-3-hydroxy-octanoyl-ACP[0]
rxn05365	6-methyl-3-hydroxy-octanoyl-ACP hydro-lyase	(1) 6-methyl-3-hydroxy-octanoyl-ACP[0] <=> (1) H2O[0] + (1) 6-methyl-trans-oct-2-enoyl-ACP[0]
rxn05367	6-methyl-octanoyl-ACP:malonyl-[acyl-carrier-protein] C-acyltransferase (decarboxylating)	(1) Malonyl-acyl-carrierprotein-[0] + (1) 6-methyl-octanoyl-ACP[0] <=> (1) CO2[0] + (1) ACP[0] + (1) 8-methyl-3-oxo-decanoyl-ACP[0]
rxn05368	8-methyl-3-oxo-decanoyl-ACP:NADP+ oxidoreductase	(1) NADPH[0] + (1) H+[0] + (1) 8-methyl-3-oxo-decanoyl-ACP[0] <=> (1) NADP[0] + (1) 8-methyl-3-hydroxy-decanoyl-ACP[0]
rxn05369	8-methyl-3-hydroxy-decanoyl-ACP hydro-lyase	(1) 8-methyl-3-hydroxy-decanoyl-ACP[0] <=> (1) H2O[0] + (1) 8-methyl-trans-dec-2-enoyl-ACP[0]
rxn05371	8-methyl-decanoyl-ACP:malonyl-[acyl-carrier-protein] C-acyltransferase (decarboxylating)	(1) Malonyl-acyl-carrierprotein-[0] + (1) 8-methyl-decanoyl-ACP[0] <=> (1) CO2[0] + (1) ACP[0] + (1) 10-methyl-3-oxo-dodecanoyl-ACP[0]
rxn05372	10-methyl-3-oxo-dodecanoyl-ACP:NADP+ oxidoreductase	(1) NADPH[0] + (1) H+[0] + (1) 10-methyl-3-oxo-dodecanoyl-ACP[0] <=> (1) NADP[0] + (1) 10-methyl-3-hydroxy-dodecanoyl-ACP[0]
rxn05373	10-methyl-3-hydroxy-dodecanoyl-ACP hydro-lyase	(1) 10-methyl-3-hydroxy-dodecanoyl-ACP[0] <=> (1) H2O[0] + (1) 10-methyl-trans-dodec-2-enoyl-ACP[0]
rxn05375	10-methyl-dodecanoyl-ACP:malonyl-[acyl-carrier-protein] C-acyltransferase (decarboxylating)	(1) Malonyl-acyl-carrierprotein-[0] + (1) 10-methyl-dodecanoyl-ACP[0] <=> (1) CO2[0] + (1) ACP[0] + (1) 12-methyl-3-oxo-tetra-decanoyl-ACP[0]
rxn05376	12-methyl-3-oxo-tetra-decanoyl-ACP:NADP+ oxidoreductase	(1) NADPH[0] + (1) H+[0] + (1) 12-methyl-3-oxo-tetra-decanoyl-ACP[0] <=> (1) NADP[0] + (1) 12-methyl-3-hydroxy-tetra-decanoyl-ACP[0]
rxn05377	12-methyl-3-hydroxy-tetra-decanoyl-ACP hydro-lyase	(1) 12-methyl-3-hydroxy-tetra-decanoyl-ACP[0] <=> (1) H2O[0] + (1) 12-methyl-trans-tetra-dec-2-enoyl-ACP[0]
rxn05379	12-methyl-tetra-decanoyl-ACP:malonyl-[acyl-carrier-protein] C-acyltransferase (decarboxylating)	(1) Malonyl-acyl-carrierprotein-[0] + (1) 12-methyl-tetra-decanoyl-ACP[0] <=> (1) CO2[0] + (1) ACP[0] + (1) 14-methyl-3-oxo-hexa-decanoyl-ACP[0]
rxn05380	14-methyl-3-oxo-hexa-decanoyl-ACP:NADP+ oxidoreductase	(1) NADPH[0] + (1) H+[0] + (1) 14-methyl-3-oxo-hexa-decanoyl-ACP[0] <=> (1) NADP[0] + (1) 14-methyl-3-hydroxy-hexa-decanoyl-ACP[0]
rxn05381	14-methyl-3-hydroxy-hexa-decanoyl-ACP hydro-lyase	(1) 14-methyl-3-hydroxy-hexa-decanoyl-ACP[0] <=> (1) H2O[0] + (1) 14-methyl-trans-hexa-dec-2-enoyl-ACP[0]
rxn05383	3-methylbutanoyl-CoA:[acyl-carrier-protein] transferase	(1) Isovaleryl-CoA[0] + (1) ACP[0] <=> (1) CoA[0] + (1) H+[0] + (1) isovaleryl-ACP[0]
rxn05384	3-methylbutanoyl-ACP:malonyl-[acyl-carrier-protein] C-acyltransferase (decarboxylating)	(1) Malonyl-acyl-carrierprotein-[0] + (1) isovaleryl-ACP[0] <=> (1) CO2[0] + (1) ACP[0] + (1) 5-methyl-3-oxo-hexanoyl-ACP[0]
rxn05385	5-methyl-3-oxo-hexanoyl-ACP:NADP+ oxidoreductase	(1) NADPH[0] + (1) H+[0] + (1) 5-methyl-3-oxo-hexanoyl-ACP[0] <=> (1) NADP[0] + (1) 5-methyl-3-hydroxy-hexanoyl-ACP[0]
rxn05386	5-methyl-3-hydroxy-hexanoyl-ACP hydro-lyase	(1) 5-methyl-3-hydroxy-hexanoyl-ACP[0] <=> (1) H2O[0] + (1) 5-methyl-trans-hex-2-enoyl-ACP[0]
rxn05388	5-methyl-hexanoyl-ACP:malonyl-[acyl-carrier-protein] C-acyltransferase (decarboxylating)	(1) Malonyl-acyl-carrierprotein-[0] + (1) 5-methyl-hexanoyl-ACP[0] <=> (1) CO2[0] + (1) ACP[0] + (1) 7-methyl-3-oxo-octanoyl-ACP[0]
rxn05389	7-methyl-3-oxo-octanoyl-ACP:NADP+ oxidoreductase	(1) NADPH[0] + (1) H+[0] + (1) 7-methyl-3-oxo-octanoyl-ACP[0] <=> (1) NADP[0] + (1) 7-methyl-3-hydroxy-octanoyl-ACP[0]
rxn05390	7-methyl-3-hydroxy-octanoyl-ACP hydro-lyase	(1) 7-methyl-3-hydroxy-octanoyl-ACP[0] <=> (1) H2O[0] + (1) 7-methyl-trans-oct-2-enoyl-ACP[0]
rxn05392	7-methyl-octanoyl-ACP:malonyl-[acyl-carrier-protein] C-acyltransferase (decarboxylating)	(1) Malonyl-acyl-carrierprotein-[0] + (1) 7-methyl-octanoyl-ACP[0] <=> (1) CO2[0] + (1) ACP[0] + (1) 9-methyl-3-oxo-decanoyl-ACP[0]
rxn05393	9-methyl-3-oxo-decanoyl-ACP:NADP+ oxidoreductase	(1) NADPH[0] + (1) H+[0] + (1) 9-methyl-3-oxo-decanoyl-ACP[0] <=> (1) NADP[0] + (1) 9-methyl-3-hydroxy-decanoyl-ACP[0]
rxn05394	9-methyl-3-hydroxy-decanoyl-ACP hydro-lyase	(1) 9-methyl-3-hydroxy-decanoyl-ACP[0] <=> (1) H2O[0] + (1) 9-methyl-trans-dec-2-enoyl-ACP[0]
rxn05396	9-methyl-decanoyl-ACP:malonyl-[acyl-carrier-protein] C-acyltransferase (decarboxylating)	(1) Malonyl-acyl-carrierprotein-[0] + (1) 9-methyl-decanoyl-ACP[0] <=> (1) CO2[0] + (1) ACP[0] + (1) 11-methyl-3-oxo-dodecanoyl-ACP[0]
rxn05397	11-methyl-3-oxo-dodecanoyl-ACP:NADP+ oxidoreductase	(1) NADPH[0] + (1) H+[0] + (1) 11-methyl-3-oxo-dodecanoyl-ACP[0] <=> (1) NADP[0] + (1) 11-methyl-3-hydroxy-dodecanoyl-ACP[0]
rxn05398	11-methyl-3-hydroxy-dodecanoyl-ACP hydro-lyase	(1) 11-methyl-3-hydroxy-dodecanoyl-ACP[0] <=> (1) H2O[0] + (1) 11-methyl-trans-dodec-2-enoyl-ACP[0]
rxn05400	11-methyl-dodecanoyl-ACP:malonyl-[acyl-carrier-protein] C-acyltransferase (decarboxylating)	(1) Malonyl-acyl-carrierprotein-[0] + (1) 11-methyl-dodecanoyl-ACP[0] <=> (1) CO2[0] + (1) ACP[0] + (1) 13-methyl-3-oxo-tetra-decanoyl-ACP[0]
rxn05401	13-methyl-3-oxo-tetra-decanoyl-ACP:NADP+ oxidoreductase	(1) NADPH[0] + (1) H+[0] + (1) 13-methyl-3-oxo-tetra-decanoyl-ACP[0] <=> (1) NADP[0] + (1) 13-methyl-3-hydroxy-tetra-decanoyl-ACP[0]
rxn05402	13-methyl-3-hydroxy-tetra-decanoyl-ACP hydro-lyase	(1) 13-methyl-3-hydroxy-tetra-decanoyl-ACP[0] <=> (1) H2O[0] + (1) 13-methyl-trans-tetra-dec-2-enoyl-ACP[0]
rxn05404	13-methyl-tetra-decanoyl-ACP:malonyl-[acyl-carrier-protein] C-acyltransferase (decarboxylating)	(1) Malonyl-acyl-carrierprotein-[0] + (1) 13-methyl-tetra-decanoyl-ACP[0] <=> (1) CO2[0] + (1) ACP[0] + (1) 15-methyl-3-oxo-hexa-decanoyl-ACP[0]
rxn05405	15-methyl-3-oxo-hexa-decanoyl-ACP:NADP+ oxidoreductase	(1) NADPH[0] + (1) H+[0] + (1) 15-methyl-3-oxo-hexa-decanoyl-ACP[0] <=> (1) NADP[0] + (1) 15-methyl-3-hydroxy-hexa-decanoyl-ACP[0]
rxn05406	15-methyl-3-hydroxy-hexa-decanoyl-ACP hydro-lyase	(1) 15-methyl-3-hydroxy-hexa-decanoyl-ACP[0] <=> (1) H2O[0] + (1) 15-methyl-trans-hexa-dec-2-enoyl-ACP[0]
rxn05408	2-methylpropionyl-CoA:[acyl-carrier-protein] transferase	(1) Isobutyryl-CoA[0] + (1) ACP[0] <=> (1) CoA[0] + (1) H+[0] + (1) isobutyryl-ACP[0]
rxn05410	4-methyl-3-oxo-pentanoyl-ACP:NADP+ oxidoreductase	(1) NADPH[0] + (1) H+[0] + (1) 4-methyl-3-oxo-pentanoyl-ACP[0] <=> (1) NADP[0] + (1) 4-methyl-3-hydroxy-pentanoyl-ACP[0]
rxn05413	4-methyl-pentanoyl-ACP:malonyl-[acyl-carrier-protein] C-acyltransferase (decarboxylating)	(1) Malonyl-acyl-carrierprotein-[0] + (1) 4-methyl-pentanoyl-ACP[0] <=> (1) CO2[0] + (1) ACP[0] + (1) 6-methyl-3-oxo-heptanoyl-ACP[0]
rxn05414	6-methyl-3-oxo-heptanoyl-ACP:NADP+ oxidoreductase	(1) NADPH[0] + (1) H+[0] + (1) 6-methyl-3-oxo-heptanoyl-ACP[0] <=> (1) NADP[0] + (1) 6-methyl-3-hydroxy-heptanoyl-ACP[0]
rxn05417	6-methyl-heptanoyl-ACP:malonyl-[acyl-carrier-protein] C-acyltransferase (decarboxylating)	(1) Malonyl-acyl-carrierprotein-[0] + (1) 6-methyl-heptanoyl-ACP[0] <=> (1) CO2[0] + (1) ACP[0] + (1) 8-methyl-3-oxo-nonanoyl-ACP[0]
rxn05418	8-methyl-3-oxo-nonanoyl-ACP:NADP+ oxidoreductase	(1) NADPH[0] + (1) H+[0] + (1) 8-methyl-3-oxo-nonanoyl-ACP[0] <=> (1) NADP[0] + (1) 8-methyl-3-hydroxy-nonanoyl-ACP[0]
rxn05422	10-methyl-3-oxo-undecanoyl-ACP:NADP+ oxidoreductase	(1) NADPH[0] + (1) H+[0] + (1) 10-methyl-3-oxo-undecanoyl-ACP[0] <=> (1) NADP[0] + (1) 10-methyl-3-hydroxy-undecanoyl-ACP[0]
rxn05426	12-methyl-3-oxo-tridecanoyl-ACP:NADP+ oxidoreductase	(1) NADPH[0] + (1) H+[0] + (1) 12-methyl-3-oxo-tridecanoyl-ACP[0] <=> (1) NADP[0] + (1) 12-methyl-3-hydroxy-tridecanoyl-ACP[0]
rxn05430	14-methyl-3-oxo-pentadecanoyl-ACP:NADP+ oxidoreductase	(1) NADPH[0] + (1) H+[0] + (1) 14-methyl-3-oxo-pentadecanoyl-ACP[0] <=> (1) NADP[0] + (1) 14-methyl-3-hydroxy-pentadecanoyl-ACP[0]
rxn05433	4-methyl-trans-hex-2-enoyl-ACP:NAD+ oxidoreductase (A-specific)	(1) NADH[0] + (1) H+[0] + (1) 4-methyl-trans-hex-2-enoyl-ACP[0] <=> (1) NAD[0] + (1) 4-methyl-hexanoyl-ACP[0]
rxn05434	6-methyl-trans-oct-2-enoyl-ACP:NAD+ oxidoreductase (A-specific)	(1) NADH[0] + (1) H+[0] + (1) 6-methyl-trans-oct-2-enoyl-ACP[0] <=> (1) NAD[0] + (1) 6-methyl-octanoyl-ACP[0]
rxn05435	8-methyl-trans-dec-2-enoyl-ACP:NAD+ oxidoreductase (A-specific)	(1) NADH[0] + (1) H+[0] + (1) 8-methyl-trans-dec-2-enoyl-ACP[0] <=> (1) NAD[0] + (1) 8-methyl-decanoyl-ACP[0]
rxn05436	10-methyl-trans-dodec-2-enoyl-ACP:NAD+ oxidoreductase (A-specific)	(1) NADH[0] + (1) H+[0] + (1) 10-methyl-trans-dodec-2-enoyl-ACP[0] <=> (1) NAD[0] + (1) 10-methyl-dodecanoyl-ACP[0]
rxn05437	12-methyl-trans-tetra-dec-2-enoyl-ACP:NAD+ oxidoreductase (A-specific)	(1) NADH[0] + (1) H+[0] + (1) 12-methyl-trans-tetra-dec-2-enoyl-ACP[0] <=> (1) NAD[0] + (1) 12-methyl-tetra-decanoyl-ACP[0]
rxn05438	14-methyl-trans-hexa-dec-2-enoyl-ACP:NAD+ oxidoreductase (A-specific)	(1) NADH[0] + (1) H+[0] + (1) 14-methyl-trans-hexa-dec-2-enoyl-ACP[0] <=> (1) NAD[0] + (1) 14-methyl-hexa-decanoyl-ACP[0]
rxn05439	5-methyl-trans-hex-2-enoyl-ACP:NAD+ oxidoreductase (A-specific)	(1) NADH[0] + (1) H+[0] + (1) 5-methyl-trans-hex-2-enoyl-ACP[0] <=> (1) NAD[0] + (1) 5-methyl-hexanoyl-ACP[0]
rxn05440	7-methyl-trans-oct-2-enoyl-ACP:NAD+ oxidoreductase (A-specific)	(1) NADH[0] + (1) H+[0] + (1) 7-methyl-trans-oct-2-enoyl-ACP[0] <=> (1) NAD[0] + (1) 7-methyl-octanoyl-ACP[0]
rxn05441	9-methyl-trans-dec-2-enoyl-ACP:NAD+ oxidoreductase (A-specific)	(1) NADH[0] + (1) H+[0] + (1) 9-methyl-trans-dec-2-enoyl-ACP[0] <=> (1) NAD[0] + (1) 9-methyl-decanoyl-ACP[0]
rxn05442	11-methyl-trans-dodec-2-enoyl-ACP:NAD+ oxidoreductase (A-specific)	(1) NADH[0] + (1) H+[0] + (1) 11-methyl-trans-dodec-2-enoyl-ACP[0] <=> (1) NAD[0] + (1) 11-methyl-dodecanoyl-ACP[0]
rxn05443	13-methyl-trans-tetra-dec-2-enoyl-ACP:NAD+ oxidoreductase (A-specific)	(1) NADH[0] + (1) H+[0] + (1) 13-methyl-trans-tetra-dec-2-enoyl-ACP[0] <=> (1) NAD[0] + (1) 13-methyl-tetra-decanoyl-ACP[0]
rxn05444	15-methyl-trans-hexa-dec-2-enoyl-ACP:NAD+ oxidoreductase (A-specific)	(1) NADH[0] + (1) H+[0] + (1) 15-methyl-trans-hexa-dec-2-enoyl-ACP[0] <=> (1) NAD[0] + (1) 15-methyl-hexa-decanoyl-ACP[0]
rxn05450	14-methyl-trans-pentadec-2-enoyl-ACP:NAD+ oxidoreductase (A-specific)	(1) NADH[0] + (1) H+[0] + (1) 14-methyl-trans-pentadec-2-enoyl-ACP[0] <=> (1) NAD[0] + (1) 14-methyl-pentadecanoyl-ACP[0]
rxn05451	12-methyl-tetra-decanoyl-ACP:[acyl-carrier-protein] transferase	(1) CoA[0] + (2) H+[0] + (1) 12-methyl-tetra-decanoyl-ACP[0] <=> (1) fa4coa[0] + (1) ACP[0]
rxn05452	14-methyl-hexa-decanoyl-ACP:[acyl-carrier-protein] transferase	(1) CoA[0] + (2) H+[0] + (1) 14-methyl-hexa-decanoyl-ACP[0] <=> (1) fa12coa[0] + (1) ACP[0]
rxn05453	13-methyl-tetra-decanoyl-ACP:[acyl-carrier-protein] transferase	(1) CoA[0] + (2) H+[0] + (1) 13-methyl-tetra-decanoyl-ACP[0] <=> (1) fa3coa[0] + (1) ACP[0]
rxn05454	15-methyl-hexa-decanoyl-ACP:[acyl-carrier-protein] transferase	(1) CoA[0] + (2) H+[0] + (1) 15-methyl-hexa-decanoyl-ACP[0] <=> (1) fa11coa[0] + (1) ACP[0]
rxn05455	12-methyl-tridecanoyl-ACP:[acyl-carrier-protein] transferase	(1) CoA[0] + (2) H+[0] + (1) 12-methyl-tridecanoyl-ACP[0] <=> (1) fa1coa[0] + (1) ACP[0]
rxn05456	14-methyl-pentadecanoyl-ACP:[acyl-carrier-protein] transferase	(1) CoA[0] + (2) H+[0] + (1) 14-methyl-pentadecanoyl-ACP[0] <=> (1) fa6coa[0] + (1) ACP[0]
rxn05457	[Acyl-carrier-protein] acetyltransferase	(1) CoA[0] + (1) Myristoyl-ACP[0] <=> (1) Myristoyl-CoA[0] + (1) ACP[0]
rxn05458	[Acyl-carrier-protein] acetyltransferase	(1) CoA[0] + (1) H+[0] + (1) hexadecanoyl-acp[0] <=> (1) Palmitoyl-CoA[0] + (1) ACP[0]
rxn05459	stearyl-ACP:[acyl-carrier-protein] transferase	(1) CoA[0] + (1) H+[0] + (1) Octodecanoyl-ACP[0] <=> (1) strcoa[0] + (1) ACP[0]
rxn05461	3-Hydroxyoctodecanoyl-ACP:NADP+ oxidoreductase	(1) NADPH[0] + (1) H+[0] + (1) 3-Oxooctodecanoyl-ACP[0] <=> (1) NADP[0] + (1) 3-Hydroxyoctodecanoyl-ACP[0]
rxn05465	Malonyl-CoA:[acyl-carrier-protein] S-malonyltransferase	(1) H+[0] + (1) Malonyl-CoA[0] + (1) ACP[0] <=> (1) CoA[0] + (1) Malonyl-acyl-carrierprotein-[0]
rxn05466	TRANS-RXN-173.ce	(1) NH3[1] <=> (1) NH3[0]
rxn05467	CO2 transporter via diffusion	(1) CO2[1] <=> (1) CO2[0]
rxn05468	TRANS-RXNAVI-26568.ce	(1) O2[1] <=> (1) O2[0]
rxn05469	pyruvate reversible transport via proton symport	(1) Pyruvate[1] + (1) H+[1] <=> (1) Pyruvate[0] + (1) H+[0]
rxn05485	N-Acetyl-D-glucosamine transport via PEP:Pyr PTS	(1) Phosphoenolpyruvate[0] + (1) N-Acetyl-D-glucosamine[1] <=> (1) Pyruvate[0] + (1) N-Acetyl-D-glucosamine 6-phosphate[0]
rxn05494	D-alanine transport via proton symport	(1) H+[1] + (1) D-Alanine[1] <=> (1) H+[0] + (1) D-Alanine[0]
rxn05508	TRANS-RXNBWI-115637.ce.maizeexp.ASN_ASN	(1) H+[1] + (1) L-Asparagine[1] <=> (1) H+[0] + (1) L-Asparagine[0]
rxn05512	butanesulfonate transport via ABC system	(1) H2O[0] + (1) ATP[0] + (1) butanesulfonate[1] <=> (1) ADP[0] + (1) Phosphate[0] + (1) H+[0] + (1) butanesulfonate[0]
rxn05516	Cadmium-translocating P-type ATPase	(1) H2O[0] + (1) ATP[0] + (1) Cd2+[0] => (1) ADP[0] + (1) Phosphate[0] + (1) H+[0] + (1) Cd2+[1]
rxn05528	Copper-transporting ATPase	(1) H2O[0] + (1) ATP[0] + (1) Cu2+[0] => (1) ADP[0] + (1) Phosphate[0] + (1) Cu2+[1] + (1) H+[0]
rxn05533	oligopeptide-transporting ATPase	(1) H2O[0] + (1) ATP[0] + (1) ala-L-asp-L[1] => (1) ADP[0] + (1) Phosphate[0] + (1) H+[0] + (1) ala-L-asp-L[0]
rxn05534	Dipeptide transport via ABC system (gly-glu)	(1) H2O[0] + (1) ATP[0] + (1) gly-glu-L[1] => (1) ADP[0] + (1) Phosphate[0] + (1) H+[0] + (1) gly-glu-L[0]
rxn05535	oligopeptide-transporting ATPase	(1) H2O[0] + (1) ATP[0] + (1) Gly-Met[1] => (1) ADP[0] + (1) Phosphate[0] + (1) H+[0] + (1) Gly-Met[0]
rxn05536	Dipeptide transport via ABC system (met-ala)	(1) H2O[0] + (1) ATP[0] + (1) met-L-ala-L[1] => (1) ADP[0] + (1) Phosphate[0] + (1) H+[0] + (1) met-L-ala-L[0]
rxn05537	oligopeptide-transporting ATPase	(1) H2O[0] + (1) ATP[0] + (1) gly-asp-L[1] => (1) ADP[0] + (1) Phosphate[0] + (1) H+[0] + (1) gly-asp-L[0]
rxn05538	Dipeptide transport via ABC system (gly-pro-L)	(1) H2O[0] + (1) ATP[0] + (1) gly-pro-L[1] => (1) ADP[0] + (1) Phosphate[0] + (1) H+[0] + (1) gly-pro-L[0]
rxn05539	oligopeptide-transporting ATPase	(1) H2O[0] + (1) ATP[0] + (1) Cys-Gly[1] => (1) ADP[0] + (1) Phosphate[0] + (1) H+[0] + (1) Cys-Gly[0]
rxn05540	oligopeptide-transporting ATPase	(1) H2O[0] + (1) ATP[0] + (1) Ala-Gln[1] => (1) ADP[0] + (1) Phosphate[0] + (1) H+[0] + (1) Ala-Gln[0]
rxn05541	Dipeptide transport via ABC system (ala-glu)	(1) H2O[0] + (1) ATP[0] + (1) ala-L-glu-L[1] => (1) ADP[0] + (1) Phosphate[0] + (1) H+[0] + (1) ala-L-glu-L[0]
rxn05542	oligopeptide-transporting ATPase	(1) H2O[0] + (1) ATP[0] + (1) L-alanylglycine[1] => (1) ADP[0] + (1) Phosphate[0] + (1) H+[0] + (1) L-alanylglycine[0]
rxn05543	oligopeptide-transporting ATPase	(1) H2O[0] + (1) ATP[0] + (1) Ala-His[1] => (1) ADP[0] + (1) Phosphate[0] + (1) H+[0] + (1) Ala-His[0]
rxn05544	oligopeptide-transporting ATPase	(1) H2O[0] + (1) ATP[0] + (1) Ala-Leu[1] => (1) ADP[0] + (1) Phosphate[0] + (1) H+[0] + (1) Ala-Leu[0]
rxn05545	Dipeptide transport via ABC system (ala-thr)	(1) H2O[0] + (1) ATP[0] + (1) ala-L-Thr-L[1] => (1) ADP[0] + (1) Phosphate[0] + (1) H+[0] + (1) ala-L-Thr-L[0]
rxn05546	Dipeptide transport via ABC system (gly-asn)	(1) H2O[0] + (1) ATP[0] + (1) gly-asn-L[1] => (1) ADP[0] + (1) Phosphate[0] + (1) H+[0] + (1) gly-asn-L[0]
rxn05547	oligopeptide-transporting ATPase	(1) H2O[0] + (1) ATP[0] + (1) Gly-Gln[1] => (1) ADP[0] + (1) Phosphate[0] + (1) H+[0] + (1) Gly-Gln[0]
rxn05551	ethanolamine transport in/out via proton symport	(1) H+[1] + (1) Aminoethanol[1] <=> (1) H+[0] + (1) Aminoethanol[0]
rxn05552	ethanesulfonate transport via ABC system	(1) H2O[0] + (1) ATP[0] + (1) ethanesulfonate[1] <=> (1) ADP[0] + (1) Phosphate[0] + (1) H+[0] + (1) ethanesulfonate[0]
rxn05557	iron (III) dicitrate transport via ABC system	(1) H2O[0] + (1) ATP[0] + (2) Citrate[1] + (1) fe3[1] => (1) ADP[0] + (1) Phosphate[0] + (1) H+[0] + (2) Citrate[0] + (1) fe3[0]
rxn05560	D-fructose transport via PEP:Pyr PTS	(1) Phosphoenolpyruvate[0] + (1) D-Fructose[1] <=> (1) Pyruvate[0] + (1) D-fructose-1-phosphate[0]
rxn05561	Transport of dicarboxylates
rxn05564	Proline-specific permease	(1) H+[1] + (1) GABA[1] <=> (1) H+[0] + (1) GABA[0]
rxn05565	D-galactarte transport via proton symport
rxn05571	D-gluconate transport via proton symport
rxn05572	D-glucarate transport via proton symport
rxn05574	D-glucuronate transport via proton symport
rxn05581	RXN0-1683.ce.maizeexp.GLYCEROL_GLYCEROL	(1) Glycerol[0] <=> (1) Glycerol[1]
rxn05585	hexanesulfonate transport via ABC system	(1) H2O[0] + (1) ATP[0] + (1) hexanesulfonate[1] <=> (1) ADP[0] + (1) Phosphate[0] + (1) H+[0] + (1) hexanesulfonate[0]
rxn05603	D-malate transport in via proton symport	(1) H+[1] + (1) D-Malate[1] <=> (1) H+[0] + (1) D-Malate[0]
rxn05605	Maltose permease MAL31	(1) H+[1] + (1) L-Malate[1] <=> (1) H+[0] + (1) L-Malate[0]
rxn05608	ATP phosphohydrolase (disaccharide-importing)	(1) H2O[0] + (1) ATP[0] + (1) Amylotriose[1] => (1) ADP[0] + (1) Phosphate[0] + (1) H+[0] + (1) Amylotriose[0]
rxn05613	L-methionine S-oxide transport via ABC system	(1) H2O[0] + (1) ATP[0] + (1) L-Methionine S-oxide[1] => (1) ADP[0] + (1) Phosphate[0] + (1) H+[0] + (1) L-Methionine S-oxide[0]
rxn05614	L-methionine R-oxide transport via ABC system	(1) H2O[0] + (1) ATP[0] + (1) L-methionine R-oxide[1] => (1) ADP[0] + (1) Phosphate[0] + (1) H+[0] + (1) L-methionine R-oxide[0]
rxn05618	manganese transport in via proton symport	(1) Mn2+[1] + (1) H+[1] <=> (1) Mn2+[0] + (1) H+[0]
rxn05620	MOPS transport via ABC system	(1) H2O[0] + (1) ATP[0] + (1) MOPS[1] <=> (1) ADP[0] + (1) Phosphate[0] + (1) H+[0] + (1) MOPS[0]
rxn05621	methanesulfonate transport via ABC system	(1) H2O[0] + (1) ATP[0] + (1) methanesulfonate[1] <=> (1) ADP[0] + (1) Phosphate[0] + (1) H+[0] + (1) methanesulfonate[0]
rxn05654	Transport of succinate
rxn05656	sulfoacetate transport via ABC system	(1) H2O[0] + (1) ATP[0] + (1) Sulfoacetate[1] <=> (1) ADP[0] + (1) Phosphate[0] + (1) H+[0] + (1) Sulfoacetate[0]
rxn05673	D-galacturonate transport via proton symport
rxn05682	allantoin transport in via proton symport	(1) H+[1] + (1) Allantoin[1] <=> (1) H+[0] + (1) Allantoin[0]
rxn05736	acyl-coenzyme A ligase	(1) ATP[0] + (1) CoA[0] + (1) Myristic acid[0] => (1) PPi[0] + (1) AMP[0] + (1) H+[0] + (1) Myristoyl-CoA[0]
rxn05957	O4-succinyl-L-homoserine:hydrogen sulfide S-(3-amino-3-carboxypropyl)transferase	(1) H2S[0] + (1) O-Succinyl-L-homoserine[0] <=> (1) Succinate[0] + (1) Homocysteine[0]
rxn06023	CoA:apo-[acyl-carrier-protein] pantetheinephosphotransferase	(1) CoA[0] + (1) apo-ACP[0] <=> (1) Adenosine 3-5-bisphosphate[0] + (1) ACP[0]
rxn06075	2'-Deoxyuridine 5'-diphosphate:oxidized-thioredoxin 2'-oxidoreductase	(1) H2O[0] + (1) dUDP[0] + (1) trdox[0] <=> (1) UDP[0] + (1) trdrd[0]
rxn06076	2'-Deoxycytidine diphosphate:oxidized-thioredoxin 2'-oxidoreductase	(1) H2O[0] + (1) dCDP[0] + (1) trdox[0] <=> (1) CDP[0] + (1) trdrd[0]
rxn06493	dihydrolipoylprotein:NAD+ oxidoreductase	(1) NAD[0] + (1) Dihydrolipolprotein[0] <=> (1) NADH[0] + (1) H+[0] + (1) Lipoylprotein[0]
rxn06591	L-glutamate-semialdehyde: NADP+ oxidoreductase(L-glutamyl-tRNA(Glu)-forming)	(1) NADPH[0] + (1) H+[0] + (1) L-Glutamyl-tRNA-Glu[0] <=> (1) NADP[0] + (1) L-Glutamate1-semialdehyde[0] + (1) tRNA-Glu[0]
rxn06672	biotin-carboxyl-carrier-protein:carbon-dioxide ligase (ADP-forming)	(1) ATP[0] + (1) H2CO3[0] + (1) Holo-[carboxylase][0] <= (1) ADP[0] + (1) Phosphate[0] + (1) H+[0] + (1) Carboxybiotin-carboxyl-carrier protein[0]
rxn06673	Acetyl-CoA:carbon-dioxide ligase (ADP-forming)	(1) Acetyl-CoA[0] + (1) Carboxybiotin-carboxyl-carrier protein[0] => (1) Malonyl-CoA[0] + (1) Holo-[carboxylase][0]
rxn08043	pyruvate:2-oxobutanoate acetaldehydetransferase (decarboxylating)	(1) Pyruvate[0] + (1) H+[0] + (1) 2-Oxobutyrate[0] => (1) CO2[0] + (1) 2-Aceto-2-hydroxybutanoate[0]
rxn08094	2-Oxoglutarate dehydrogenase complex	(1) NAD[0] + (1) CoA[0] + (1) 2-Oxoglutarate[0] => (1) NADH[0] + (1) CO2[0] + (1) Succinyl-CoA[0]
rxn08103	alanine transaminase	(1) Pyridoxal phosphate[0] + (1) L-Alanine[0] <=> (1) Pyruvate[0] + (1) Pyridoxamine phosphate[0]
rxn08231	cardiolipin synthase (periplasmic
rxn08291	D-Amino acid dehydrogenase	(1) H2O[0] + (1) FAD[0] + (1) H+[0] + (1) D-Alanine[0] <=> (1) NH3[0] + (1) Pyruvate[0] + (1) FADH2[0]
rxn08294	diacylglycerol kinase (n-C12:0)
rxn08295	diacylglycerol kinase (n-C14:0)
rxn08296	diacylglycerol kinase (n-C14:1)
rxn08297	diacylglycerol kinase (n-C16:0)
rxn08298	diacylglycerol kinase (n-C16:1)
rxn08299	diacylglycerol kinase (n-C18:0)
rxn08300	diacylglycerol kinase (n-C18:1)
rxn08308	CDP-diacylglycerol synthetase (n-C14:1)
rxn08309	CDP-diacylglycerol synthetase (n-C16:0)
rxn08311	CDP-diacylglycerol synthetase (n-C18:0)
rxn08352	R08210	(1) NADH[0] + (1) H+[0] + (1) 1-Hydroxy-2-methyl-2-butenyl 4-diphosphate[0] <= (1) H2O[0] + (1) NAD[0] + (1) DMAPP[0]
rxn08527	fumarate reductase	(1) Fumarate[0] + (1) Menaquinol 8[0] => (1) Succinate[0] + (1) Menaquinone 8[0]
rxn08551	glycerol-3-phosphate acyltransferase (C18:0)	(1) H+[0] + (1) Glycerol-3-phosphate[0] + (1) Octadecanoyl-ACP[0] => (1) ACP[0] + (1) 1-octadecanoyl-sn-glycerol 3-phosphate[0]
rxn08556	sn-glycerol 3-phosphate:ubiquinone-8 oxidoreductase	(1) Glycerol-3-phosphate[0] + (1) Ubiquinone-8[0] => (1) Glycerone-phosphate[0] + (1) Ubiquinol-8[0]
rxn08669	Glycerophosphodiester phosphodiesterase	(1) H2O[0] + (1) Glycerophosphoglycerol[0] => (1) H+[0] + (1) Glycerol-3-phosphate[0] + (1) Glycerol[0]
rxn08707	Heme O synthase
rxn08756	isopentenyl-diphosphate:NAD+ oxidoreductase	(1) NADH[0] + (1) H+[0] + (1) 1-Hydroxy-2-methyl-2-butenyl 4-diphosphate[0] <= (1) H2O[0] + (1) NAD[0] + (1) Isopentenyldiphosphate[0]
rxn08900	FAD-dependent malate dehydrogenase	(1) L-Malate[0] + (1) Ubiquinone-8[0] <=> (1) Oxaloacetate[0] + (1) Ubiquinol-8[0]
rxn09016	Nucleoside triphosphate tripolyhydrolase	(1) H2O[0] + (1) GTP[0] <=> (1) Guanosine[0] + (1) Triphosphate[0]
rxn09106	phosphatidylglycerol phosphate phosphatase (periplasm
rxn09108	Phosphatidylglycerol synthase (n-C12:0)
rxn09109	Phosphatidylglycerol synthase (n-C14:0)
rxn09110	Phosphatidylglycerol synthase (n-C14:1)
rxn09111	Phosphatidylglycerol synthase (n-C16:0)
rxn09112	Phosphatidylglycerol synthase (n-C16:1)
rxn09113	Phosphatidylglycerol synthase (n-C18:0)
rxn09114	Phosphatidylglycerol synthase (n-C18:1)
rxn09167	pyruvic (cytochrome b1) dehydrogenase	(1) H2O[0] + (1) Pyruvate[0] + (1) Ubiquinone-8[0] => (1) CO2[0] + (1) Acetate[0] + (1) Ubiquinol-8[0]
rxn09177	(R)-4'-Phosphopantothenate:L-cysteine ligase	(1) CTP[0] + (1) L-Cysteine[0] + (1) 4-phosphopantothenate[0] => (1) PPi[0] + (1) CMP[0] + (2) H+[0] + (1) (R)-4'-Phosphopantothenoyl-L-cysteine[0]
rxn09197	Phosphatidylserine decarboxylase (n-C12:0)	(2) H+[0] + (1) phosphatidylserine didodecanoyl[0] => (1) CO2[0] + (1) phosphatidylethanolamine didodecanoyl[0]
rxn09198	Phosphatidylserine decarboxylase (n-C14:0)	(2) H+[0] + (1) phosphatidylserine ditetradecanoyl[0] => (1) CO2[0] + (1) phosphatidylethanolamine ditetradecanoyl[0]
rxn09199	Phosphatidylserine decarboxylase (n-C14:1)	(2) H+[0] + (1) phosphatidylserine ditetradec-7-enoyl[0] => (1) CO2[0] + (1) phosphatidylethanolamine ditetradec-7-enoyl[0]
rxn09200	Phosphatidylserine decarboxylase (n-C16:0)	(2) H+[0] + (1) phosphatidylserine dihexadecanoyl[0] => (1) CO2[0] + (1) phosphatidylethanolamine dihexadecanoyl[0]
rxn09201	Phosphatidylserine decarboxylase (n-C16:1)	(2) H+[0] + (1) phosphatidylserine dihexadec-9-enoyl[0] => (1) CO2[0] + (1) phosphatidylethanolamine dihexadec-9enoyl[0]
rxn09202	Phosphatidylserine decarboxylase (n-C18:0)	(2) H+[0] + (1) phosphatidylserine dioctadecanoyl[0] => (1) CO2[0] + (1) phosphatidylethanolamine dioctadecanoyl[0]
rxn09203	Phosphatidylserine decarboxylase (n-C18:1)	(2) H+[0] + (1) phosphatidylserine dioctadec-11-enoyl[0] => (1) CO2[0] + (1) phosphatidylethanolamine dioctadec-11-enoyl[0]
rxn09205	Phosphatidylserine syntase (n-C12:0)
rxn09206	Phosphatidylserine syntase (n-C14:0)
rxn09207	Phosphatidylserine syntase (n-C14:1)
rxn09208	Phosphatidylserine syntase (n-C16:0)
rxn09209	Phosphatidylserine syntase (n-C16:1)
rxn09210	Phosphatidylserine syntase (n-C18:0)
rxn09211	Phosphatidylserine syntase (n-C18:1)
rxn09370	RXN-7610.c	(2) H2O[0] + (1) O2[0] + (1) Urate[0] => (1) CO2[0] + (1) H2O2[0] + (1) H+[0] + (1) Allantoin[0]
rxn09448	fatty-acid--CoA ligase (octadecenoate)	(1) ATP[0] + (1) CoA[0] + (1) octadecenoate[0] <= (1) PPi[0] + (1) AMP[0] + (1) Octadecenoyl-CoA[0]
rxn09449	acyl-coenzyme A ligase	(1) ATP[0] + (1) CoA[0] + (1) ocdca[0] => (1) PPi[0] + (1) AMP[0] + (1) H+[0] + (1) strcoa[0]
rxn09450	fatty-acid--CoA ligase (hexadecenoate)
rxn09502	Glucokinase	(1) ATP[0] + (1) D-Glucose[0] => (1) ADP[0] + (1) H+[0] + (1) beta-D-Glucose 6-phosphate[0]
rxn09566	pyridoxal oxidase	(2) H2O[0] + (0.5) O2[0] + (1) NH3[0] + (1) Pyridoxal[0] <= (2) H2O2[0] + (1) PM[0]
rxn09953	acetyl-CoA:acetoin O-acetyltransferase	(1) NAD[0] + (1) CoA[0] + (1) ACTN[0] <=> (1) NADH[0] + (1) Acetyl-CoA[0] + (1) H+[0] + (1) Acetaldehyde[0]
rxn09997	4-amino-5-hydroxymethyl-2-methylpyrimidine synthetase	(1) H2O[0] + (1) AIR[0] <=> (0.5) O2[0] + (1) Phosphate[0] + (1) H+[0] + (1) Glycolaldehyde[0] + (1) Toxopyrimidine[0]
rxn10042	coupling factors (F0
rxn10053	phosphoribosylaminoimidazole carboxylase (ATP-dependent)	(1) H2O[0] + (1) ATP[0] + (1) CO2[0] + (1) AIR[0] <=> (1) ADP[0] + (1) Phosphate[0] + (2) H+[0] + (1) 5'-Phosphoribosyl-4-carboxy-5-aminoimidazole[0]
rxn10074	fatty acid oxidation (Butanoyl-CoA )	(1) H2O[0] + (1) NAD[0] + (1) FAD[0] + (1) Butyryl-CoA[0] <=> (1) NADH[0] + (1) Acetoacetyl-CoA[0] + (1) FADH2[0]
rxn10113	cytochrome oxidase bo3 (ubiquinol-8: 2.5 protons)	(0.5) O2[0] + (2.5) H+[0] + (1) Ubiquinol-8[0] => (1) H2O[0] + (2.5) H+[1] + (1) Ubiquinone-8[0]
rxn10122	NADH dehydrogenase (ubiquinone-8 & 3.5 protons)	(1) NADH[0] + (4.5) H+[0] + (1) Ubiquinone-8[0] => (1) NAD[0] + (3.5) H+[1] + (1) Ubiquinol-8[0]
rxn10125	NAD(P) transhydrogenase	(1) NADH[0] + (1) NADP[0] + (2) H+[1] <=> (1) NAD[0] + (1) NADPH[0] + (2) H+[0]
rxn10126	succinate dehyrdogenase	(1) FADH2[0] + (1) Ubiquinone-8[0] <=> (1) FAD[0] + (1) H+[0] + (1) Ubiquinol-8[0]
rxn10168	(K++H+)-ATPase	(1) H2O[0] + (1) ATP[0] + (1) K+[1] => (1) ADP[0] + (1) Phosphate[0] + (1) H+[0] + (1) K+[0]
rxn10199	Peptidoglycan subunit synthesis	(1) Undecaprenyl-diphospho-N-acetylmuramoyl--N-acetylglucosamine-L-ala-D-glu-meso-2-6-diaminopimeloyl-D-ala-D-ala[0] + (1) Peptidoglycan polymer (n-1 subunits)[0] <=> (1) Bactoprenyl diphosphate[0] + (1) Peptidoglycan polymer (n subunits)[0]
rxn10204	acyl-CoA:sn-glycerol-3-phosphate 1-O-acyltransferase	(1) Glycerol-3-phosphate[0] + (1) strcoa[0] => (1) CoA[0] + (1) 1-octadecanoyl-sn-glycerol 3-phosphate[0]
rxn10205	isoheptadecanoyl-glycerol-3-phosphate O-acyltransferase	(1) Glycerol-3-phosphate[0] + (1) fa11coa[0] <=> (1) CoA[0] + (1) 1-isoheptadecanoyl-sn-glycerol 3-phosphate[0]
rxn10206	anteisoheptadecanoyl-glycerol-3-phosphate O-acyltransferase	(1) Glycerol-3-phosphate[0] + (1) fa12coa[0] <=> (1) CoA[0] + (1) 1-anteisoheptadecanoyl-sn-glycerol 3-phosphate[0]
rxn10209	anteisopentadecanoyl-glycerol-3-phosphate O-acyltransferase	(1) Glycerol-3-phosphate[0] + (1) fa4coa[0] <=> (1) CoA[0] + (1) 1-anteisopentadecanoyl-sn-glycerol 3-phosphate[0]
rxn10210	isohexadecanoyl-glycerol-3-phosphate O-acyltransferase	(1) Glycerol-3-phosphate[0] + (1) fa6coa[0] <=> (1) CoA[0] + (1) 1-isohexadecanoyl-sn-glycerol 3-phosphate[0]
rxn10213	stearoyl-1-acylglycerol-3-phosphate O-acyltransferase
rxn10214	isoheptadecanoyl-1-acylglycerol-3-phosphate O-acyltransferase
rxn10215	anteisoheptadecanoyl-1-acylglycerol-3-phosphate O-acyltransferase
rxn10219	isohexadecanoyl-1-acylglycerol-3-phosphate O-acyltransferase
rxn10220	isoheptadecanoyl-phosphatidate cytidylyltransferase
rxn10221	anteisoheptadecanoyl-phosphatidate cytidylyltransferase
rxn10222	isotetradecanoyl-phosphatidate cytidylyltransferase
rxn10226	isoheptadecanoyl-CDPdiacylglycerol-serine O-phosphatidyltransferase
rxn10227	anteisoheptadecanoyl-CDPdiacylglycerol-serine O-phosphatidyltransferase
rxn10228	isotetradecanoyl-CDPdiacylglycerol-serine O-phosphatidyltransferase
rxn10229	isopentadecanoyl-CDPdiacylglycerol-serine O-phosphatidyltransferase
rxn10230	anteisopentadecanoyl-CDPdiacylglycerol-serine O-phosphatidyltransferase
rxn10231	isohexadecanoyl-CDPdiacylglycerol-serine O-phosphatidyltransferase
rxn10232	isoheptadecanoyl-phosphatidylserine decarboxylase	(2) H+[0] + (1) Diisoheptadecanoylphosphatidylserine[0] <=> (1) CO2[0] + (1) Diisoheptadecanoylphosphatidylethanolamine[0]
rxn10233	anteisoheptadecanoyl-phosphatidylserine decarboxylase	(2) H+[0] + (1) Dianteisoheptadecanoylphosphatidylserine[0] <=> (1) CO2[0] + (1) Dianteisoheptadecanoylphosphatidylethanolamine[0]
rxn10234	isotetradecanoyl-phosphatidylserine decarboxylase	(2) H+[0] + (1) Diisotetradecanoylphosphatidylserine[0] <=> (1) CO2[0] + (1) Diisotetradecanoylphosphatidylethanolamine[0]
rxn10235	isopentadecanoyl-phosphatidylserine decarboxylase	(2) H+[0] + (1) Diisopentadecanoylphosphatidylserine[0] <=> (1) CO2[0] + (1) Diisopentadecanoylphosphatidylethanolamine[0]
rxn10236	anteisopentadecanoyl-phosphatidylserine decarboxylase	(2) H+[0] + (1) Dianteisopentadecanoylphosphatidylserine[0] <=> (1) CO2[0] + (1) Dianteisopentadecanoylphosphatidylethanolamine[0]
rxn10237	isohexadecanoyl-phosphatidylserine decarboxylase	(2) H+[0] + (1) Diisohexadecanoylphosphatidylserine[0] <=> (1) CO2[0] + (1) Diisohexadecanoylphosphatidylethanolamine[0]
rxn10253	isoheptadecanoyl-Diacylglycerol kinase
rxn10254	anteisoheptadecanoyl-Diacylglycerol kinase
rxn10255	isotetradecanoyl-Diacylglycerol kinase
rxn10256	isopentadecanoyl-Diacylglycerol kinase
rxn10257	anteisopentadecanoyl-Diacylglycerol kinase
rxn10258	isohexadecanoyl-Diacylglycerol kinase
rxn10259	isoheptadecanoyl-CDPdiacylglycerol:sn-glycerol-3-phosphate 3-phosphatidyltransferase
rxn10260	anteisoheptadecanoyl-CDPdiacylglycerol:sn-glycerol-3-phosphate 3-phosphatidyltransferase
rxn10261	isotetradecanoyl-CDPdiacylglycerol:sn-glycerol-3-phosphate 3-phosphatidyltransferase
rxn10262	isopentadecanoyl-CDPdiacylglycerol:sn-glycerol-3-phosphate 3-phosphatidyltransferase
rxn10263	anteisopentadecanoyl-CDPdiacylglycerol:sn-glycerol-3-phosphate 3-phosphatidyltransferase
rxn10264	isohexadecanoyl-CDPdiacylglycerol:sn-glycerol-3-phosphate 3-phosphatidyltransferase
rxn10265	isoheptadecanoyl-Phosphatidylglycerophosphate phosphohydrolase	(1) H2O[0] + (1) Diisoheptadecanoylphosphatidylglycerophosphate[0] <=> (1) Phosphate[0] + (1) H+[0] + (1) Diisoheptadecanoylphosphatidylglycerol[0]
rxn10266	anteisoheptadecanoyl-Phosphatidylglycerophosphate phosphohydrolase	(1) H2O[0] + (1) Dianteisoheptadecanoylphosphatidylglycerophosphate[0] <=> (1) Phosphate[0] + (1) H+[0] + (1) Dianteisoheptadecanoylphosphatidylglycerol[0]
rxn10336	stearoyl-cardiolipin synthase	(2) Phosphatidylglycerol dioctadecanoyl[0] <=> (1) Glycerol[0] + (1) Stearoylcardiolipin (B. subtilis)[0]
rxn10337	isoheptadecanoyl-cardiolipin synthase	(2) Diisoheptadecanoylphosphatidylglycerol[0] <=> (1) Glycerol[0] + (1) Isoheptadecanoylcardiolipin (B. subtilis)[0]
rxn10338	anteisoheptadecanoyl-cardiolipin synthase	(2) Dianteisoheptadecanoylphosphatidylglycerol[0] <=> (1) Glycerol[0] + (1) Anteisoheptadecanoylcardiolipin (B. subtilis)[0]
rxn10343	Mercury (Hg+2) ABC transporter	(1) H2O[0] + (1) ATP[0] + (1) Hg2+[0] <=> (1) ADP[0] + (1) Phosphate[0] + (1) H+[0] + (1) Hg2+[1]
rxn10344	Lead (Pb+2) ABC transporter	(1) H2O[0] + (1) ATP[0] + (1) Pb[0] <=> (1) ADP[0] + (1) Phosphate[0] + (1) H+[0] + (1) Pb[1]
rxn10474	TRANS-RXNBWI-115534.ce.maizeexp.CO+2_CO+2	(1) Co2+[0] <=> (1) Co2+[1]
rxn10481	Copper transport via ABC system	(1) H2O[0] + (1) ATP[0] + (1) Cu2+[1] => (1) ADP[0] + (1) Phosphate[0] + (1) Cu2+[0] + (1) H+[0]
rxn10571	ATP phosphohydrolase (Mg2+-importing)	(1) H2O[0] + (1) ATP[0] + (1) Mg[1] => (1) ADP[0] + (1) Phosphate[0] + (1) H+[0] + (1) Mg[0]
rxn11268	phosphate ABC transporter permease protein	(1) PPi[1] + (1) H+[1] <=> (1) PPi[0] + (1) H+[0]
rxn12206	malonate carboxy-lyase (biotin-independent/biotin-dependent)	(1) H+[0] + (1) Malonate[0] => (1) CO2[0] + (1) Acetate[0]
rxn12432	transport of malonate [extraorganism-cytosol](secondary symport)	(1) Malonate[1] + (1) Na+[1] <=> (1) Malonate[0] + (1) Na+[0]
rxn12510	ATP:pantothenate 4'-phosphotransferase	(1) ATP[0] + (1) PAN[0] => (1) ADP[0] + (1) H+[0] + (1) 4-phosphopantothenate[0]
rxn12591
rxn12848	Gly-Cys ABC transporters	(1) H2O[0] + (1) ATP[0] + (1) Gly-Cys[1] <=> (1) ADP[0] + (1) Phosphate[0] + (1) H+[0] + (1) Gly-Cys[0]
rxn12849	Gly-Leu ABC transporters	(1) H2O[0] + (1) ATP[0] + (1) Gly-Leu[1] <=> (1) ADP[0] + (1) Phosphate[0] + (1) H+[0] + (1) Gly-Leu[0]
rxn12850	Gly-Phe ABC transporters	(1) H2O[0] + (1) ATP[0] + (1) Gly-Phe[1] <=> (1) ADP[0] + (1) Phosphate[0] + (1) H+[0] + (1) Gly-Phe[0]
rxn12851	Gly-Try ABC transporters	(1) H2O[0] + (1) ATP[0] + (1) Gly-Tyr[1] <=> (1) ADP[0] + (1) Phosphate[0] + (1) H+[0] + (1) Gly-Tyr[0]
rxn13834	glucose 1-dehydrogenase (NADP) extracellular	(1) NADP[0] + (1) D-Glucose[1] <=> (1) NADPH[0] + (1) H+[0] + (1) Gluconolactone[1]
rxn13836	Gluconolactonase	(1) H2O[0] + (1) Gluconolactone[1] <=> (1) H+[0] + (1) GLCN[1]
rxn13905	3

## Sheet: iPst19 unique
S2 Dataset: iPst19 unique reactions
Reaction ID	Reaction Name	Reaction Stoichiometry
rxn00002	urea-1-carboxylate amidohydrolase	(1) H2O[0] + (3) H+[0] + (1) Allophanate[0] => (2) CO2[0] + (2) NH3[0]
rxn00011	pyruvate:thiamin diphosphate acetaldehydetransferase (decarboxylating)	(1) CO2[0] + (1) 2-Hydroxyethyl-ThPP[0] => (1) Pyruvate[0] + (1) TPP[0] + (1) H+[0]
rxn00012	sucrose:sucrose 1'-beta-D-fructosyltransferase	(2) Sucrose[0] <=> (1) D-Glucose[0] + (1) 1F-beta-D-Fructosylsucrose[0]
rxn00018	3-phospho-D-glycerate carboxy-lyase (dimerizing; D-ribulose-1
rxn00020	cellobiose glucohydrolase	(1) H2O[0] + (1) CELB[0] => (2) beta-D-Glucose[0]
rxn00025	beta-Carotene:oxygen 15
rxn00033	4-hydroxyphenylpyruvate:oxygen oxidoreductase (decarboxylating)	(1) O2[0] + (2) p-hydroxyphenylpyruvate[0] => (2) CO2[0] + (2) 4-Hydroxyphenylacetate[0]
rxn00037	omega-3 fatty acid desaturase
rxn00050	rxn00050	(2) Hydantoin-propionate[0] <=> (1) O2[0] + (2) H+[0] + (2) 4-Imidazolone-5-propanoate[0]
rxn00055	S-adenosyl-L-methionine:S-adenosyl-L-methionine 3-amino-3-carboxypropyltransferase	(3) S-Adenosyl-L-methionine[0] => (4) H+[0] + (3) 5-Methylthioadenosine[0] + (1) Nicotianamine[0]
rxn00056	Fe(II):oxygen oxidoreductase	(1) O2[0] + (4) H+[0] + (4) Fe2+[0] <=> (2) H2O[0] + (4) fe3[0]
rxn00062	ATP phosphohydrolase	(1) H2O[0] + (1) ATP[0] => (1) ADP[0] + (1) Phosphate[0] + (1) H+[0]
rxn00103	formate:NADP+ oxidoreductase	(1) NADP[0] + (1) Formate[0] => (1) NADPH[0] + (1) CO2[0]
rxn00113	Carbon-dioxide:ammonia ligase (ADP-forming
rxn00121	FAD nucleotidohydrolase	(1) H2O[0] + (1) FAD[0] => (1) AMP[0] + (1) FMN[0] + (2) H+[0]
rxn00125	S-Adenosyl-L-methionine hydrolase	(1) H2O[0] + (1) S-Adenosyl-L-methionine[0] => (1) H+[0] + (1) 5-Methylthioadenosine[0] + (1) L-Homoserine[0]
rxn00128	S-adenosyl-L-methionine methylthioadenosine-lyase (1-aminocyclopropane-1-carboxylate-forming)	(1) S-Adenosyl-L-methionine[0] <=> (1) H+[0] + (1) 5-Methylthioadenosine[0] + (1) 1-Aminocyclopropane-1-carboxylate[0]
rxn00130	AMP aminohydrolase	(1) H2O[0] + (1) AMP[0] + (1) H+[0] => (1) NH3[0] + (1) IMP[0]
rxn00140	adenosine 3'
rxn00149	pyruvaldehyde:NAD+ oxidoreductase	(1) H2O[0] + (1) NAD[0] + (1) 2-Oxopropanal[0] <=> (1) NADH[0] + (1) Pyruvate[0] + (2) H+[0]
rxn00152	Pyruvate:oxygen 2-oxidoreductase (phosphorylating)	(1) O2[0] + (1) Phosphate[0] + (1) Pyruvate[0] + (1) H+[0] => (1) CO2[0] + (1) H2O2[0] + (1) Acetylphosphate[0]
rxn00155	pyruvate:NADP+ 2-oxidoreductase (CoA-acetylating)	(1) NADP[0] + (1) CoA[0] + (1) Pyruvate[0] => (1) NADPH[0] + (1) CO2[0] + (1) Acetyl-CoA[0]
rxn00156	pyruvate:oxygen 2-oxidoreductase (CoA-acetylating)	(1) O2[0] + (1) CoA[0] + (1) Pyruvate[0] + (1) H+[0] => (1) CO2[0] + (1) Acetyl-CoA[0] + (1) H2O2[0]
rxn00157	Acetyl-CoA:formate C-acetyltransferase	(1) Acetyl-CoA[0] + (1) Formate[0] <=> (1) CoA[0] + (1) Pyruvate[0]
rxn00168	pyruvate carboxy-lyase (acetaldehyde-forming)	(1) Pyruvate[0] + (1) H+[0] => (1) CO2[0] + (1) Acetaldehyde[0]
rxn00173	acetyl-CoA:phosphate acetyltransferase	(1) Phosphate[0] + (1) Acetyl-CoA[0] <=> (1) CoA[0] + (1) Acetylphosphate[0]
rxn00178	Acetyl-CoA:acetyl-CoA C-acetyltransferase	(2) Acetyl-CoA[0] <=> (1) CoA[0] + (1) Acetoacetyl-CoA[0]
rxn00182	L-glutamate:NAD+ oxidoreductase (deaminating)	(1) H2O[0] + (1) NAD[0] + (1) L-Glutamate[0] <=> (1) NADH[0] + (1) NH3[0] + (1) 2-Oxoglutarate[0] + (1) H+[0]
rxn00186	5-oxo-L-proline amidohydrolase (ATP-hydrolysing)	(2) H2O[0] + (1) ATP[0] + (1) 5-Oxoproline[0] => (1) ADP[0] + (1) Phosphate[0] + (1) L-Glutamate[0] + (1) H+[0]
rxn00188	N-carbamyl-L-glutamate amidohydrolase	(1) CO2[0] + (1) NH3[0] + (1) L-Glutamate[0] <= (1) H2O[0] + (2) H+[0] + (1) N-Carbamyl-L-glutamate[0]
rxn00194	L-glutamate 1-carboxy-lyase (4-aminobutanoate-forming)	(1) L-Glutamate[0] + (1) H+[0] => (1) CO2[0] + (1) GABA[0]
rxn00196	2
rxn00202	acetyl-CoA:2-oxoglutarate C-acetyltransferase (thioester-hydrolysing
rxn00203	2-Oxoglutarate carboxy-lyase	(1) 2-Oxoglutarate[0] + (1) H+[0] => (1) CO2[0] + (1) 4-Oxobutanoate[0]
rxn00212	UDP-glucose glucophosphohydrolase	(1) H2O[0] + (1) UDP-glucose[0] => (2) H+[0] + (1) Glucose-1-phosphate[0] + (1) UMP[0]
rxn00223	D-glucose aldose-ketose-isomerase	(1) D-Glucose[0] <=> (1) D-Fructose[0]
rxn00224	protoheme ferro-lyase (protoporphyrin-forming)	(1) Protoporphyrin[0] + (1) Fe2+[0] <=> (1) Heme[0] + (2) H+[0]
rxn00229	(S)-lactate:oxygen 2-oxidoreductase (decarboxylating)	(1) O2[0] + (1) L-Lactate[0] => (1) H2O[0] + (1) CO2[0] + (1) Acetate[0]
rxn00236	GDP phosphohydrolase	(1) H2O[0] + (1) GDP[0] => (1) Phosphate[0] + (2) H+[0] + (1) GMP[0]
rxn00245	(R
rxn00257	acetyl-CoA:oxaloacetate C-acetyltransferase [(pro-S)-carboxymethyl-forming
rxn00258	Malonyl-CoA:pyruvate carboxytransferase	(1) Pyruvate[0] + (1) Malonyl-CoA[0] <=> (1) Acetyl-CoA[0] + (1) Oxaloacetate[0]
rxn00262	L-Aspartic acid:oxygen oxidoreductase (deaminating)	(1) H2O[0] + (1) O2[0] + (1) L-Aspartate[0] => (1) NH3[0] + (1) H2O2[0] + (1) Oxaloacetate[0]
rxn00265	citrate oxaloacetate-lyase (forming acetate from the pro-S carboxymethyl group of citrate)	(1) Citrate[0] <=> (1) Acetate[0] + (1) Oxaloacetate[0]
rxn00272	L-Alanine:glyoxylate aminotransferase	(1) L-Alanine[0] + (1) Glyoxalate[0] <=> (1) Pyruvate[0] + (1) Glycine[0]
rxn00278	L-Alanine:NAD+ oxidoreductase (deaminating)	(1) H2O[0] + (1) NAD[0] + (1) L-Alanine[0] <=> (1) NADH[0] + (1) NH3[0] + (1) Pyruvate[0] + (1) H+[0]
rxn00279	L-aspartate 4-carboxy-lyase (L-alanine-forming)	(1) L-Aspartate[0] + (1) H+[0] => (1) CO2[0] + (1) L-Alanine[0]
rxn00281	rxn00281	(1) Acetyl-CoA[0] + (1) L-Alanine[0] <=> (1) CoA[0] + (1) 2-Amino-4-oxopentanoate[0]
rxn00282	L-alanine:oxaloacetate aminotransferase	(1) Oxaloacetate[0] + (1) L-Alanine[0] <=> (1) Pyruvate[0] + (1) L-Aspartate[0]
rxn00287	Succinyl-CoA hydrolase	(1) H2O[0] + (1) Succinyl-CoA[0] => (1) CoA[0] + (1) Succinate[0] + (1) H+[0]
rxn00289	(2S
rxn00306	Succinate:CoA ligase (GDP-forming)	(1) CoA[0] + (1) Succinate[0] + (1) GTP[0] <=> (1) Phosphate[0] + (1) GDP[0] + (1) Succinyl-CoA[0]
rxn00310	L-lysine:oxygen 2-oxidoreductase (deaminating)	(1) H2O[0] + (1) O2[0] + (1) L-Lysine[0] => (1) NH3[0] + (1) H2O2[0] + (1) 2-Oxo-6-aminocaproate[0]
rxn00315	L-Lysine:pyruvate aminotransferase	(1) Pyruvate[0] + (1) L-Lysine[0] <=> (1) L-Alanine[0] + (1) 2-Aminoadipate 6-semialdehyde[0]
rxn00316	acetyl-CoA:L-lysine N6-acetyltransferase	(1) Acetyl-CoA[0] + (1) L-Lysine[0] => (1) CoA[0] + (1) H+[0] + (1) N6-Acetyl-L-lysine[0]
rxn00317	L-Lysine:2-oxoglutarate 6-aminotransferase	(1) 2-Oxoglutarate[0] + (1) L-Lysine[0] <=> (1) L-Glutamate[0] + (1) 2-Aminoadipate 6-semialdehyde[0]
rxn00318	N6-acetyl-L-lysine amidohydrolase	(1) H2O[0] + (1) N6-Acetyl-L-lysine[0] <=> (1) Acetate[0] + (1) L-Lysine[0]
rxn00328	4-hydroxy-2-oxoglutarate glyoxylate-lyase (pyruvate-forming)	(1) 4-Hydroxy-2-oxoglutarate[0] <=> (1) Pyruvate[0] + (1) Glyoxalate[0]
rxn00339	L-Aspartate:ammonia ligase (ADP-forming)	(1) ATP[0] + (1) NH3[0] + (1) L-Aspartate[0] => (1) ADP[0] + (1) Phosphate[0] + (1) H+[0] + (1) L-Asparagine[0]
rxn00344	Acetyl-CoA:L-aspartate N-acetyltransferase	(1) Acetyl-CoA[0] + (1) L-Aspartate[0] => (1) CoA[0] + (1) H+[0] + (1) N-Acetyl-L-aspartate[0]
rxn00350	glutathione gamma-glutamylaminopeptidase	(1) H2O[0] + (1) GSH[0] <=> (1) L-Glutamate[0] + (1) Cys-Gly[0]
rxn00354	UDP-D-galactose:NAD+ 6-oxidoreductase	(1) H2O[0] + (2) NAD[0] + (1) UDP-galactose[0] <=> (2) NADH[0] + (3) H+[0] + (1) UDPgalacturonate[0]
rxn00355	UTP:alpha-D-galactose-1-phosphate uridylyltransferase	(1) UTP[0] + (1) D-Galactose 1-phosphate[0] <=> (1) PPi[0] + (1) UDP-galactose[0]
rxn00356	UDP-galactose:D-glucose 4-beta-D-galactosyltransferase	(1) D-Glucose[0] + (1) UDP-galactose[0] <=> (1) UDP[0] + (1) LACT[0]
rxn00375	N-Formyl-L-glutamate amidohydrolase	(1) H2O[0] + (1) N-Formyl-L-glutamate[0] <=> (1) L-Glutamate[0] + (1) Formate[0]
rxn00383	Sulfite:oxygen oxidoreductase	(1) H2O[0] + (1) O2[0] + (1) Sulfite[0] => (1) H2O2[0] + (1) Sulfate[0] + (1) H+[0]
rxn00391	riboflavin-5-phosphate phosphohydrolase (acid optimum)	(1) H2O[0] + (1) FMN[0] <=> (1) Phosphate[0] + (1) Riboflavin[0]
rxn00393	D-Glucose-1-phosphate:riboflavin 5'-phosphotransferase	(1) Glucose-1-phosphate[0] + (1) Riboflavin[0] <=> (1) D-Glucose[0] + (1) FMN[0]
rxn00399
rxn00404	L-Arginine:glycine amidinotransferase	(1) Glycine[0] + (1) L-Arginine[0] <=> (1) Ornithine[0] + (1) Glycocyamine[0]
rxn00419	L-serine:NAD+ oxidoreductase (deaminating)	(1) H2O[0] + (1) NAD[0] + (1) L-Serine[0] <=> (1) NADH[0] + (1) NH3[0] + (1) H+[0] + (1) Hydroxypyruvate[0]
rxn00422	L-Serine:pyruvate aminotransferase	(1) Pyruvate[0] + (1) L-Serine[0] <=> (1) L-Alanine[0] + (1) Hydroxypyruvate[0]
rxn00424	L-Serine:glyoxylate aminotransferase	(1) Glyoxalate[0] + (1) L-Serine[0] <=> (1) Glycine[0] + (1) Hydroxypyruvate[0]
rxn00435	Formaldehyde:formaldehyde oxidoreductase	(1) H2O[0] + (2) Formaldehyde[0] => (1) Formate[0] + (1) H+[0] + (1) Methanol[0]
rxn00436	Thiamin diphosphate phosphohydrolase	(1) H2O[0] + (1) TPP[0] => (1) Phosphate[0] + (2) H+[0] + (1) Thiamine phosphate[0]
rxn00450	L-Methionine:oxygen oxidoreductase (deaminating)	(1) H2O[0] + (1) O2[0] + (1) L-Methionine[0] => (1) NH3[0] + (1) H2O2[0] + (1) 4-methylthio 2-oxobutyrate[0]
rxn00454	L-Methionine:glyoxylate aminotransferase	(1) Glyoxalate[0] + (1) L-Methionine[0] <=> (1) Glycine[0] + (1) 4-methylthio 2-oxobutyrate[0]
rxn00465	L-Citrulline N5-carbamoyldihydrolase	(1) H2O[0] + (2) H+[0] + (1) Citrulline[0] => (1) CO2[0] + (1) NH3[0] + (1) Ornithine[0]
rxn00471	L-ornithine ammonia-lyase (cyclizing; L-proline-forming)	(1) Ornithine[0] <=> (1) NH3[0] + (1) L-Proline[0]
rxn00472	ornithine racemase	(1) Ornithine[0] <=> (1) D-Ornithine[0]
rxn00474	L-serine hydro-lyase (adding indole; L-tryptophan-forming)	(1) L-Serine[0] + (1) indol[0] <=> (1) H2O[0] + (1) L-Tryptophan[0]
rxn00489	L-Phenylalanine:oxygen 2-oxidoreductase (decarboxylating)	(1) O2[0] + (1) L-Phenylalanine[0] => (1) H2O[0] + (1) CO2[0] + (1) 2-Phenylacetamide[0]
rxn00491	L-phenylalanine:pyruvate aminotransferase	(1) Pyruvate[0] + (1) L-Phenylalanine[0] <=> (1) L-Alanine[0] + (1) Phenylpyruvate[0]
rxn00495	L-phenylalanine ammonia-lyase (trans-cinnamate-forming)	(1) L-Phenylalanine[0] => (1) NH3[0] + (1) (E)-Cinnamate[0]
rxn00503	(S)-1-pyrroline-5-carboxylate:NAD+ oxidoreductase	(2) H2O[0] + (1) NAD[0] + (1) 1-Pyrroline-5-carboxylate[0] <=> (1) NADH[0] + (1) L-Glutamate[0] + (1) H+[0]
rxn00505	Isocitrate:NAD+ oxidoreductase (decarboxylating)	(1) NAD[0] + (1) Isocitrate[0] => (1) NADH[0] + (1) CO2[0] + (1) 2-Oxoglutarate[0]
rxn00512	Glycolate:NAD+ oxidoreductase	(1) NAD[0] + (1) Glycolate[0] <=> (1) NADH[0] + (1) Glyoxalate[0] + (1) H+[0]
rxn00519	ITP:oxaloacetate carboxy-lyase (adding ITP; phosphoenolpyruvate-forming)	(1) Oxaloacetate[0] + (1) ITP[0] => (1) CO2[0] + (1) Phosphoenolpyruvate[0] + (1) IDP[0]
rxn00520	Succinate:CoA ligase (IDP-forming)	(1) CoA[0] + (1) Succinate[0] + (1) ITP[0] <=> (1) Phosphate[0] + (1) Succinyl-CoA[0] + (1) IDP[0]
rxn00521	L-tyrosine phenol-lyase (deaminating; pyruvate-forming)	(1) H2O[0] + (1) L-Tyrosine[0] => (1) NH3[0] + (1) Pyruvate[0] + (1) Phenol[0]
rxn00530	L-tyrosine ammonia-lyase (trans-p-hydroxycinnamate-forming)	(1) L-Tyrosine[0] => (1) NH3[0] + (1) 4-Coumarate[0]
rxn00542	(S)-lactate acetaldehyde-lyase (formate-forming)	(1) L-Lactate[0] <=> (1) Formate[0] + (1) Acetaldehyde[0]
rxn00551	diphosphate:D-fructose-6-phosphate 1-phosphotransferase
rxn00553	UDP-glucose:D-fructose-6-phosphate 2-alpha-D-glucosyltransferase	(1) UDP-glucose[0] + (1) D-fructose-6-phosphate[0] <=> (1) UDP[0] + (1) 6-Phosphosucrose[0]
rxn00554	CTP:D-fructose-6-phosphate 1-phosphotransferase
rxn00556	UTP:D-fructose-6-phosphate 1-phosphotransferase
rxn00557	ITP:D-fructose-6-phosphate 1-phosphotransferase
rxn00561	Guanidinoacetate amidohydrolase	(1) H2O[0] + (1) Glycocyamine[0] => (1) Glycine[0] + (1) Urea[0]
rxn00562	(S)-ureidoglycolate urea-lyase (glyoxylate-forming)	(1) Ureidoglycolate[0] <=> (1) Glyoxalate[0] + (1) Urea[0]
rxn00566	L-Cysteine hydrogen-sulfide-lyase (deaminating; pyruvate-forming)	(1) H2O[0] + (1) L-Cysteine[0] => (1) NH3[0] + (1) Pyruvate[0] + (1) H+[0] + (1) H2S[0]
rxn00575	sucrose glucohydrolase	(1) H2O[0] + (1) Sucrose[0] => (1) D-Glucose[0] + (1) D-Fructose[0]
rxn00577	sucrose:phosphate alpha-D-glucosyltransferase	(1) Phosphate[0] + (1) Sucrose[0] => (1) D-Fructose[0] + (1) Glucose-1-phosphate[0]
rxn00579	UDP-glucose:D-fructose 2-alpha-D-glucosyltransferase	(1) UDP-glucose[0] + (1) D-Fructose[0] <=> (1) UDP[0] + (1) Sucrose[0]
rxn00586	phenol
rxn00594	Anthranilate
rxn00595	Anthranilate
rxn00605	UDP-glucose:D-glucose-6-phosphate 1-alpha-D-glucosyltransferase	(1) UDP-glucose[0] + (1) D-glucose-6-phosphate[0] <=> (1) UDP[0] + (1) Trehalose 6-phosphate[0]
rxn00606	alpha
rxn00613	sn-glycerol-3-phosphate:NADP+ 1-oxidoreductase	(1) NADP[0] + (1) Glycerol-3-phosphate[0] <=> (1) NADPH[0] + (1) H+[0] + (1) Glyceraldehyde3-phosphate[0]
rxn00635	ITP:D-fructose 6-phosphotransferase	(1) ITP[0] + (1) D-Fructose[0] => (1) H+[0] + (1) D-fructose-6-phosphate[0] + (1) IDP[0]
rxn00636	D-mannose aldose-ketose-isomerase	(1) D-Mannose[0] <=> (1) D-Fructose[0]
rxn00639	GDP-mannose mannophosphohydrolase	(1) H2O[0] + (1) GDP-mannose[0] => (2) H+[0] + (1) GMP[0] + (1) D-Mannose1-phosphate[0]
rxn00647	L-Cysteine:2-oxoglutarate aminotransferase	(1) 2-Oxoglutarate[0] + (1) L-Cysteine[0] <=> (1) L-Glutamate[0] + (1) Mercaptopyruvate[0]
rxn00654	N-Carbamoyl-beta-alanine amidohydrolase	(1) H2O[0] + (2) H+[0] + (1) 3-Ureidopropanoate[0] => (1) CO2[0] + (1) NH3[0] + (1) beta-Alanine[0]
rxn00657	beta-alanine:2-oxoglutarate aminotransferase	(1) 2-Oxoglutarate[0] + (1) beta-Alanine[0] <=> (1) L-Glutamate[0] + (1) 3-Oxopropanoate[0]
rxn00678	(S)-2-Methyl-3-oxopropanoyl-CoA:pyruvate carboxyltransferase	(1) Pyruvate[0] + (1) D-methylmalonyl-CoA[0] <=> (1) Oxaloacetate[0] + (1) Propionyl-CoA[0]
rxn00680	propanoyl-CoA:glyoxylate C-propanoyltransferase (thioester-hydrolysing
rxn00684	5
rxn00688	10-formyltetrahydrofolate:NADP+ oxidoreductase	(1) H2O[0] + (1) NADP[0] + (1) 10-Formyltetrahydrofolate[0] => (1) NADPH[0] + (1) CO2[0] + (1) H+[0] + (1) Tetrahydrofolate[0]
rxn00690	Formate:tetrahydrofolate ligase (ADP-forming)	(1) ATP[0] + (1) Formate[0] + (1) Tetrahydrofolate[0] <=> (1) ADP[0] + (1) Phosphate[0] + (1) 10-Formyltetrahydrofolate[0]
rxn00709	ATP:uridine 5'-phosphotransferase	(1) ATP[0] + (1) Uridine[0] => (1) ADP[0] + (1) H+[0] + (1) UMP[0]
rxn00712	UTP:uridine 5'-phosphotransferase	(1) UTP[0] + (1) Uridine[0] => (1) UDP[0] + (1) H+[0] + (1) UMP[0]
rxn00713	GTP:uridine 5'-phosphotransferase	(1) GTP[0] + (1) Uridine[0] => (1) GDP[0] + (1) H+[0] + (1) UMP[0]
rxn00718	5
rxn00719	5
rxn00720	5
rxn00726	chorismate pyruvate-lyase (amino-accepting; anthranilate-forming)	(1) NH3[0] + (1) Chorismate[0] => (1) H2O[0] + (1) Pyruvate[0] + (1) H+[0] + (1) Anthranilate[0]
rxn00734	rxn00734	(0.5) O2[0] + (1) Phosphate[0] + (1) H+[0] + (1) 2-Oxobutyrate[0] <=> (1) H2O[0] + (1) CO2[0] + (1) Propionyl phosphate[0]
rxn00748	glycerone-phosphate phosphate-lyase (methylglyoxal-forming)	(1) Glycerone-phosphate[0] => (1) Phosphate[0] + (1) 2-Oxopropanal[0]
rxn00762	glycerol:NAD+ 2-oxidoreductase	(1) NAD[0] + (1) Glycerol[0] <=> (1) NADH[0] + (1) H+[0] + (1) Glycerone[0]
rxn00768	glycerol hydro-lyase (3-hydroxypropanal-forming)	(1) Glycerol[0] => (1) H2O[0] + (1) 3-Hydroxypropanal[0]
rxn00774	Ribose-5-phosphate:ammonia ligase (ADP-forming)	(1) ATP[0] + (1) NH3[0] + (1) ribose-5-phosphate[0] => (1) ADP[0] + (1) Phosphate[0] + (1) H+[0] + (1) 5-Phosphoribosylamine[0]
rxn00778	D-Ribose 1
rxn00780	ATP:D-glyceraldehyde 3-phosphotransferase	(1) ATP[0] + (1) D-Glyceraldehyde[0] => (1) ADP[0] + (1) H+[0] + (1) Glyceraldehyde3-phosphate[0]
rxn00783	2-dehydro-3-deoxy-D-galactonate-6-phosphate D-glyceraldehyde-3-phosphate-lyase (pyruvate-forming)	(1) 2-Dehydro-3-deoxy-D-galactonate 6-phosphate[0] <=> (1) Pyruvate[0] + (1) Glyceraldehyde3-phosphate[0]
rxn00784	2-deoxy-D-ribose-5-phosphate acetaldehyde-lyase (D-glyceraldehyde-3-phosphate-forming)	(1) deoxyribose-5-phosphate[0] <=> (1) Acetaldehyde[0] + (1) Glyceraldehyde3-phosphate[0]
rxn00797	Uridine ribohydrolase	(1) H2O[0] + (1) Uridine[0] <=> (1) Uracil[0] + (1) D-Ribose[0]
rxn00798	D-ribose aldose-ketose-isomerase	(1) D-Ribose[0] <=> (1) D-Ribulose[0]
rxn00801	3-fumarylpyruvate fumarylhydrolase	(1) H2O[0] + (1) 3-Fumarylpyruvate[0] => (1) Pyruvate[0] + (1) H+[0] + (1) Fumarate[0]
rxn00803	Maleate cis-trans-isomerase	(1) Maleate[0] <=> (1) Fumarate[0]
rxn00808	ATP:D-galactose 1-phosphotransferase	(1) ATP[0] + (1) Galactose[0] => (1) ADP[0] + (1) H+[0] + (1) D-Galactose 1-phosphate[0]
rxn00814	D-Galactose:oxygen 6-oxidoreductase	(1) H2O[0] + (1) O2[0] + (1) Galactose[0] => (1) H2O2[0] + (1) H+[0] + (1) D-Galactonate[0]
rxn00816	Lactose galactohydrolase	(1) H2O[0] + (1) LACT[0] => (1) D-Glucose[0] + (1) Galactose[0]
rxn00829	ATP:(R)-5-diphosphomevalonate carboxy-lyase (adding ATP; isopentenyl-diphosphate-forming)	(1) ATP[0] + (1) 5-diphosphomevalonate[0] => (1) ADP[0] + (1) Phosphate[0] + (1) CO2[0] + (1) Isopentenyldiphosphate[0]
rxn00833	5'-Inosinate phosphoribohydrolase	(1) H2O[0] + (1) IMP[0] <=> (1) ribose-5-phosphate[0] + (1) HYXN[0]
rxn00835	ATP:inosine 5'-phosphotransferase	(1) ATP[0] + (1) Inosine[0] => (1) ADP[0] + (1) H+[0] + (1) IMP[0]
rxn00842	dATP:D-fructose 6-phosphotransferase	(1) D-Fructose[0] + (1) dATP[0] => (1) H+[0] + (1) D-fructose-6-phosphate[0] + (1) dADP[0]
rxn00849	D-Alanine:2-oxoglutarate aminotransferase	(1) 2-Oxoglutarate[0] + (1) D-Alanine[0] <=> (1) Pyruvate[0] + (1) D-Glutamate[0]
rxn00852	Putrescine:oxygen oxidoreductase (deaminating)	(1) H2O[0] + (1) O2[0] + (1) Putrescine[0] => (1) NH3[0] + (1) H2O2[0] + (1) 4-Aminobutanal[0]
rxn00866	L-histidine carboxy-lyase (histamine-forming)	(1) H+[0] + (1) L-Histidine[0] => (1) CO2[0] + (1) Histamine[0]
rxn00877	2-Methylpropanoyl-CoA CoA-carbonylmutase	(1) Isobutyryl-CoA[0] <=> (1) Butyryl-CoA[0]
rxn00879	myo-Inositol:NAD+ 2-oxidoreductase	(1) NAD[0] + (1) L-Inositol[0] <=> (1) NADH[0] + (1) H+[0] + (1) 2-Inosose[0]
rxn00880	myo-Inositol:oxygen oxidoreductase	(1) O2[0] + (1) L-Inositol[0] => (1) H2O[0] + (1) H+[0] + (1) Glucuronate[0]
rxn00899	3-methyl-2-oxobutanoate:NAD+ oxidoreductase (CoA-mehtylpropanoylating)	(1) NAD[0] + (1) CoA[0] + (1) 3-Methyl-2-oxobutanoate[0] => (1) NADH[0] + (1) CO2[0] + (1) Isobutyryl-CoA[0]
rxn00905	2-dehydropantoate formaldehyde-lyase (3-methyl-2-oxobutanoate-forming)	(1) 2-Dehydropantoate[0] <=> (1) Formaldehyde[0] + (1) 3-Methyl-2-oxobutanoate[0]
rxn00908	glycine synthase	(1) NAD[0] + (1) Glycine[0] + (1) Tetrahydrofolate[0] => (1) NADH[0] + (1) CO2[0] + (1) NH3[0] + (1) 5-10-Methylenetetrahydrofolate[0]
rxn00909	methylenetetrahydrofolate reductase 1 (MTHFR1)	(1) 5-10-Methylenetetrahydrofolate[0] + (1) FADH2[0] <=> (1) FAD[0] + (1) H+[0] + (1) 5-Methyltetrahydrofolate[0]
rxn00910	5-methyltetrahydrofolate:NADP+ oxidoreductase	(1) NADP[0] + (1) 5-Methyltetrahydrofolate[0] <=> (1) NADPH[0] + (1) H+[0] + (1) 5-10-Methylenetetrahydrofolate[0]
rxn00916	Xanthosine-5'-phosphate:ammonia ligase (AMP-forming)	(1) ATP[0] + (1) NH3[0] + (1) XMP[0] => (1) PPi[0] + (1) AMP[0] + (3) H+[0] + (1) GMP[0]
rxn00919	GDPglucose sugarphosphohydrolase	(1) H2O[0] + (1) GDP-glucose[0] => (2) H+[0] + (1) Glucose-1-phosphate[0] + (1) GMP[0]
rxn00921	4-hydroxybenzoate carboxy-lyase (phenol-forming)	(1) H+[0] + (1) 4-Hydroxybenzoate[0] => (1) CO2[0] + (1) Phenol[0]
rxn00929	L-Proline:NAD+ 5-oxidoreductase	(1) NAD[0] + (1) L-Proline[0] => (1) NADH[0] + (2) H+[0] + (1) 1-Pyrroline-5-carboxylate[0]
rxn00933	proline racemase	(1) L-Proline[0] <=> (1) D-Proline[0]
rxn00941	nicotinamide-D-ribonucleotide:diphosphate phospho-alpha-D-ribosyltransferase	(1) PPi[0] + (1) Nicotinamide ribonucleotide[0] <= (1) PRPP[0] + (1) Nicotinamide[0]
rxn00943	Palmitoyl-CoA hydrolase	(1) H2O[0] + (1) Palmitoyl-CoA[0] => (1) CoA[0] + (1) H+[0] + (1) Palmitate[0]
rxn00949	L-homocysteine hydrogen-sulfide-lyase (deaminating; 2-oxobutanoate-forming)	(1) H2O[0] + (1) Homocysteine[0] => (1) NH3[0] + (1) H+[0] + (1) 2-Oxobutyrate[0] + (1) H2S[0]
rxn00952	O-acetyl-L-homoserine:hydrogen sulfide S-(3-amino-3-carboxypropyl)transferase	(1) H2S[0] + (1) O-Acetyl-L-homoserine[0] <=> (1) Acetate[0] + (1) Homocysteine[0]
rxn00957	4-hydroxybenzaldehyde:NAD+ oxidoreductase	(1) H2O[0] + (1) NAD[0] + (1) p-Hydroxybenzaldehyde[0] <=> (1) NADH[0] + (2) H+[0] + (1) 4-Hydroxybenzoate[0]
rxn00958	4-Hydroxybenzaldehyde:NADP+ oxidoreductase	(1) H2O[0] + (1) NADP[0] + (1) p-Hydroxybenzaldehyde[0] <=> (1) NADPH[0] + (2) H+[0] + (1) 4-Hydroxybenzoate[0]
rxn00961	4-hydroxybenzoate
rxn00963	4-hydroxybenzoate
rxn00979	glycolaldehyde:NAD+ oxidoreductase	(1) H2O[0] + (1) NAD[0] + (1) Glycolaldehyde[0] <=> (1) NADH[0] + (2) H+[0] + (1) Glycolate[0]
rxn00989	Acetoacetyl-CoA hydrolase	(1) H2O[0] + (1) Acetoacetyl-CoA[0] => (1) CoA[0] + (1) H+[0] + (1) Acetoacetate[0]
rxn00990	Acetoacetyl-CoA:acetate CoA-transferase	(1) Acetate[0] + (1) Acetoacetyl-CoA[0] <=> (1) Acetyl-CoA[0] + (1) Acetoacetate[0]
rxn01008	UDP-glucuronate 4-epimerase	(1) UDPglucuronate[0] <=> (1) UDPgalacturonate[0]
rxn01012	R01390	(1) CO2[0] + (1) Hydroxypyruvate[0] <= (1) H+[0] + (1) Dihydroxyfumarate[0]
rxn01013	D-Glycerate:NADP+ 2-oxidoreductase	(1) NADP[0] + (1) Glycerate[0] <=> (1) NADPH[0] + (1) H+[0] + (1) Hydroxypyruvate[0]
rxn01014	hydroxypyruvate carboxy-lyase (glycolaldehyde-forming)	(1) H+[0] + (1) Hydroxypyruvate[0] => (1) CO2[0] + (1) Glycolaldehyde[0]
rxn01015	hydroxypyruvate aldose-ketose-isomerase	(1) Hydroxypyruvate[0] <=> (1) Tartronate semialdehyde[0]
rxn01020	Carbamoyl-phosphate:putrescine carbamoyltransferase	(1) Putrescine[0] + (1) Carbamoylphosphate[0] <=> (1) Phosphate[0] + (1) H+[0] + (1) N-Carbamoylputrescine[0]
rxn01043	xylitol:NADP+ oxidoreductase	(1) NADP[0] + (1) Xylitol[0] <=> (1) NADPH[0] + (1) H+[0] + (1) Xylose[0]
rxn01044	D-xylose aldose-ketose-isomerase	(1) Xylose[0] <=> (1) D-Lyxulose[0]
rxn01048	D-Xylulose-5-phosphate:formaldehyde glycolaldehydetransferase	(1) Formaldehyde[0] + (1) D-Xylulose5-phosphate[0] <=> (1) Glyceraldehyde3-phosphate[0] + (1) Glycerone[0]
rxn01072	Ethanolamine:oxygen oxidoreductase (deaminating)	(1) H2O[0] + (1) O2[0] + (1) Aminoethanol[0] => (1) NH3[0] + (1) H2O2[0] + (1) Glycolaldehyde[0]
rxn01081	D-Glucuronolactone lactonohydrolase	(1) H2O[0] + (1) Glucurone[0] => (1) H+[0] + (1) Glucuronate[0]
rxn01090	UDP-galactose:N-acylsphingosine D-galactosyltransferase	(1) UDP-galactose[0] + (1) Ceramide[0] <=> (1) UDP[0] + (1) Cerebroside[0]
rxn01091	D-galactosyl-N-acylsphingosine galactohydrolase	(1) H2O[0] + (1) Cerebroside[0] => (1) Galactose[0] + (1) Ceramide[0]
rxn01114	ATP:D-ribulose 5-phosphotransferase	(1) ATP[0] + (1) D-Ribulose[0] => (1) ADP[0] + (1) H+[0] + (1) D-Ribulose5-phosphate[0]
rxn01121	D-gluconate hydro-lyase (2-dehydro-3-deoxy-D-gluconate-forming)	(1) GLCN[0] => (1) H2O[0] + (1) 2-keto-3-deoxygluconate[0]
rxn01123	ATP:2-dehydro-3-deoxy-D-gluconate 6-phosphotransferase	(1) ATP[0] + (1) 2-keto-3-deoxygluconate[0] => (1) ADP[0] + (1) H+[0] + (1) 2-Keto-3-deoxy-6-phosphogluconate[0]
rxn01126	2-amino-2-deoxy-D-gluconate ammonia-lyase	(1) Glucosaminate[0] => (1) NH3[0] + (1) 2-keto-3-deoxygluconate[0]
rxn01129	dATP:uridine 5'-phosphotransferase	(1) dATP[0] + (1) Uridine[0] => (1) H+[0] + (1) UMP[0] + (1) dADP[0]
rxn01174	3-hydroxypropanoate:NAD+ oxidoreductase	(1) NAD[0] + (1) Hydracrylic acid[0] <=> (1) NADH[0] + (1) H+[0] + (1) 3-Oxopropanoate[0]
rxn01186	Acetyl-phosphate:L-lysine N6-acetyltransferase	(1) L-Lysine[0] + (1) Acetylphosphate[0] <=> (1) Phosphate[0] + (1) H+[0] + (1) N6-Acetyl-L-lysine[0]
rxn01187	D-Xylulose 5-phosphate D-glyceraldehyde-3-phosphate-lyase (adding phosphate; acetyl-phosphate-forming)	(1) Phosphate[0] + (1) D-Xylulose5-phosphate[0] => (1) H2O[0] + (1) Glyceraldehyde3-phosphate[0] + (1) Acetylphosphate[0]
rxn01207	4-methyl-2-oxopentanoate:NAD+ oxidoreductase (CoA-mehtylpropanoylating)	(1) NAD[0] + (1) CoA[0] + (1) 4MOP[0] => (1) NADH[0] + (1) CO2[0] + (1) Isovaleryl-CoA[0]
rxn01253	Pyridoxamine:pyruvate aminotransferase	(1) Pyruvate[0] + (1) PM[0] <=> (1) L-Alanine[0] + (1) Pyridoxal[0]
rxn01265	Nicotinate D-ribonucleotide:diphosphate phosphoribosyltransferase	(1) PPi[0] + (1) Nicotinate ribonucleotide[0] <= (1) PRPP[0] + (1) Niacin[0]
rxn01269	Prephenate:NADP+ oxidoreductase(decarboxylating)	(1) NADP[0] + (1) Prephenate[0] => (1) NADPH[0] + (1) CO2[0] + (1) p-hydroxyphenylpyruvate[0]
rxn01270	L-arogenate:2-oxoglutarate aminotransferase	(1) Oxaloacetate[0] + (1) Pretyrosine[0] <=> (1) L-Aspartate[0] + (1) Prephenate[0]
rxn01280	(R)-Glycerate:NAD+ oxidoreductase	(1) NAD[0] + (1) Glycerate[0] <=> (1) NADH[0] + (1) H+[0] + (1) Tartronate semialdehyde[0]
rxn01281	(R)-Glycerate:NADP+ oxidoreductase	(1) NADP[0] + (1) Glycerate[0] <=> (1) NADPH[0] + (1) H+[0] + (1) Tartronate semialdehyde[0]
rxn01283	D-Glycerate:NAD+ oxidoreductase (carboxylating)	(1) NAD[0] + (1) CO2[0] + (1) Glycerate[0] <= (1) NADH[0] + (2) H+[0] + (1) Oxaloglycolate[0]
rxn01284	D-Glycerate:NADP+ oxidoreductase (carboxylating)	(1) NADP[0] + (1) CO2[0] + (1) Glycerate[0] <= (1) NADPH[0] + (2) H+[0] + (1) Oxaloglycolate[0]
rxn01285	(R
rxn01286	D-Glyceraldehyde:NAD+ oxidoreductase	(1) H2O[0] + (1) NAD[0] + (1) D-Glyceraldehyde[0] <=> (1) NADH[0] + (2) H+[0] + (1) Glycerate[0]
rxn01287	ATP:L-arabinose 1-phosphotransferase	(1) ATP[0] + (1) L-Arabinose[0] => (1) ADP[0] + (1) H+[0] + (1) beta-L-Arabinose 1-phosphate[0]
rxn01289	L-Arabinose:NAD+ 1-oxidoreductase
rxn01290	L-Arabitol:NAD+ 1-oxidoreductase	(1) NAD[0] + (1) L-Lyxitol[0] <=> (1) NADH[0] + (1) H+[0] + (1) L-Arabinose[0]
rxn01291	L-Arabitol:NADP+ 1-oxidoreductase	(1) NADP[0] + (1) L-Lyxitol[0] <=> (1) NADPH[0] + (1) H+[0] + (1) L-Arabinose[0]
rxn01292	L-Arabinose aldose-ketose-isomerase	(1) L-Arabinose[0] <=> (1) L-Ribulose[0]
rxn01334	Sedoheptulose 1
rxn01343	ATP:Sedoheptulose 7-phosphate 1-phosphotransferase
rxn01348	ITP:Sedoheptulose 7-phosphate 1-phosphotransferase
rxn01358	inosine:phosphate alpha-D-ribosyltransferase	(1) Phosphate[0] + (1) Inosine[0] <=> (1) HYXN[0] + (1) Ribose 1-phosphate[0]
rxn01364	Quinate:pyrroloquinoline-quinone 3-oxidoreductase	(1) Pyrroloquinoline-quinone[0] + (1) Quinate[0] => (1) 5-Dehydroquinate[0] + (1) PQQH2[0]
rxn01366	Uridine:phosphate alpha-D-ribosyltransferase	(1) Phosphate[0] + (1) Uridine[0] <=> (1) Uracil[0] + (1) Ribose 1-phosphate[0]
rxn01369	2-Deoxyuridine
rxn01418	2-oxoadipate dehydrogenase complex	(1) NAD[0] + (1) CoA[0] + (1) H+[0] + (1) 2-Oxoadipate[0] => (1) NADH[0] + (1) CO2[0] + (1) Glutaryl-CoA[0]
rxn01419	(1R
rxn01423	L-2-aminoadipate:2-oxoglutarate aminotransferase	(1) 2-Oxoglutarate[0] + (1) L-2-Aminoadipate[0] <=> (1) L-Glutamate[0] + (1) 2-Oxoadipate[0]
rxn01439	ATP:D-glucosamine 6-phosphotransferase	(1) ATP[0] + (1) GLUM[0] => (1) ADP[0] + (1) H+[0] + (1) D-Glucosamine phosphate[0]
rxn01440	D-glucosamine:oxygen 1-oxidoreductase	(1) H2O[0] + (1) O2[0] + (1) GLUM[0] => (1) H2O2[0] + (1) H+[0] + (1) Glucosaminate[0]
rxn01443	dATP:D-glucosamine 6-phosphotransferase	(1) dATP[0] + (1) GLUM[0] => (1) H+[0] + (1) dADP[0] + (1) D-Glucosamine phosphate[0]
rxn01456	D-galacturonate:NAD+ 1-oxidoreductase	(1) H2O[0] + (1) NAD[0] + (1) D-Galacturonate[0] <=> (1) NADH[0] + (2) H+[0] + (1) D-Mucic acid[0]
rxn01500	(R)-Mevalonate:NAD+ oxidoreductase (CoA-acetylating)	(2) NAD[0] + (1) CoA[0] + (1) Mevalonic acid[0] <= (2) NADH[0] + (2) H+[0] + (1) HMG-CoA[0]
rxn01501	(R)-Mevalonate:NADP+ oxidoreductase (CoA acylating)	(2) NADP[0] + (1) CoA[0] + (1) Mevalonic acid[0] <= (2) NADPH[0] + (2) H+[0] + (1) HMG-CoA[0]
rxn01518	ATP:deoxyuridine 5'-phosphotransferase	(1) ATP[0] + (1) Deoxyuridine[0] => (1) ADP[0] + (1) H+[0] + (1) dUMP[0]
rxn01524	Xanthine:oxygen oxidoreductase	(1) H2O[0] + (1) O2[0] + (1) XAN[0] => (1) H2O2[0] + (1) Urate[0]
rxn01543	R02141	(1) H2O[0] + (1) XAN[0] => (1) H+[0] + (1) 5-Ureido-4-imidazole carboxylate[0]
rxn01545	Xanthosine ribohydrolase	(1) H2O[0] + (1) Xanthosine[0] <=> (1) D-Ribose[0] + (1) XAN[0]
rxn01547	Guanosine aminohydrolase	(1) H2O[0] + (1) H+[0] + (1) Guanosine[0] => (1) NH3[0] + (1) Xanthosine[0]
rxn01601	dihydrofolate:NAD+ oxidoreductase	(1) NAD[0] + (1) Dihydrofolate[0] <=> (1) NADH[0] + (1) H+[0] + (1) Folate[0]
rxn01607	ATP:(R)-mevalonate 5-phosphotransferase	(1) ATP[0] + (1) Mevalonic acid[0] => (1) ADP[0] + (1) H+[0] + (1) 5-phosphomevalonate[0]
rxn01611	trans-cinnamate
rxn01632	5-Acetamidopentanoate amidohydrolase	(1) H2O[0] + (1) 5-Acetamidopentanoate[0] <=> (1) Acetate[0] + (1) 5-Aminopentanoate[0]
rxn01634	5-Dehydro-4-deoxy-D-glucarate hydro-lyase (decarboxylating)
rxn01641	5-Formiminotetrahydrofolate:L-glutamate N-formiminotransferase	(1) L-Glutamate[0] + (1) 5-Formiminotetrahydrofolate[0] <=> (1) Tetrahydrofolate[0] + (1) N-Formimino-L-glutamate[0]
rxn01647	Nicotinate D-ribonucleoside:orthophosphate ribosyltransferase	(1) Phosphate[0] + (1) Nicotinate D-ribonucleoside[0] => (1) H+[0] + (1) Niacin[0] + (1) Ribose 1-phosphate[0]
rxn01654	5-Formiminotetrahydrofolate ammonia-lyase (cyclizing)	(2) H+[0] + (1) 5-Formiminotetrahydrofolate[0] => (1) NH3[0] + (1) 5-10-Methenyltetrahydrofolate[0]
rxn01679	dUTP:uridine 5'-phosphotransferase	(1) Uridine[0] + (1) dUTP[0] => (1) H+[0] + (1) UMP[0] + (1) dUDP[0]
rxn01745	(R)-Malate hydro-lyase	(1) D-Malate[0] <=> (1) H2O[0] + (1) Maleate[0]
rxn01763	ATP:L-ribulose 5-phosphotransferase	(1) ATP[0] + (1) L-Ribulose[0] => (1) ADP[0] + (1) H+[0] + (1) L-ribulose-5-phosphate[0]
rxn01780	D-Ornithine 4
rxn01799	deoxyuridine:orthophosphate 2-deoxy-D-ribosyltransferase	(1) Phosphate[0] + (1) Deoxyuridine[0] <=> (1) Uracil[0] + (1) deoxyribose-1-phosphate[0]
rxn01803	Gentisate carboxy-lyase	(1) H+[0] + (1) Gentisate[0] => (1) CO2[0] + (1) Quinol[0]
rxn01820	4-hydroxyphenylacetate
rxn01822	4-hydroxyphenylacetate
rxn01826	R02520	(1) O2[0] + (1) H+[0] + (1) Homogentisate[0] => (1) H2O[0] + (1) CO2[0] + (1) Gentisate aldehyde[0]
rxn01830	L-Arabinono-1
rxn01832	R02528	(1) NADPH[0] + (1) H+[0] + (1) 2-Oxopropanal[0] <=> (1) NADP[0] + (1) Acetol[0]
rxn01843	2-phenylacetamide amidohydrolase	(1) H2O[0] + (1) H+[0] + (1) 2-Phenylacetamide[0] => (1) NH3[0] + (1) PACT[0]
rxn01846	meso-tartrate:NAD+ oxidoreductase	(1) NAD[0] + (1) meso-Tartrate[0] <= (1) NADH[0] + (1) H+[0] + (1) Dihydroxyfumarate[0]
rxn01847	meso-tartaric acid:NAD+ oxidoreductase	(1) NAD[0] + (1) meso-Tartrate[0] <=> (1) NADH[0] + (1) H+[0] + (1) Oxaloglycolate[0]
rxn01848	(R
rxn01870	D-Fructose 1-phosphate D-glyceraldehyde-3-phosphate-lyase	(1) D-fructose-1-phosphate[0] <=> (1) Glycerone-phosphate[0] + (1) D-Glyceraldehyde[0]
rxn01871	acetyl-CoA:enzyme N6-(dihydrolipoyl)lysine S-acetyltransferase	(1) Acetyl-CoA[0] + (1) Dihydrolipoamide[0] <=> (1) CoA[0] + (1) S-Acetyldihydrolipoamide[0]
rxn01909	UTP:1-Phospho-alpha-D-galacturonate uridylyltransferase	(1) PPi[0] + (1) UDPgalacturonate[0] <=> (1) UTP[0] + (1) D-Galacturonate 1-phosphate[0]
rxn01910	UDP-D-galacturonate carboxy-lyase	(1) H+[0] + (1) UDPgalacturonate[0] => (1) CO2[0] + (1) UDP-L-arabinose[0]
rxn01919	Gentisate:oxygen 1
rxn01920	R02657	(1) H2O2[0] + (1) H+[0] + (1) Gentisate[0] <= (1) H2O[0] + (1) O2[0] + (1) Gentisate aldehyde[0]
rxn01927	3-Hydroxyanthranilate:oxygen 3
rxn01934	(S)-2-Hydroxy-2-(4-hydroxyphenyl)acetate:oxygen 1-oxidoreductase	(1) O2[0] + (1) H+[0] + (1) (S)-4-Hydroxymandelate[0] => (1) CO2[0] + (1) H2O2[0] + (1) p-Hydroxybenzaldehyde[0]
rxn01968	5-Formiminotetrahydrofolate:glycine N-formiminotransferase	(1) Glycine[0] + (1) 5-Formiminotetrahydrofolate[0] <=> (1) Tetrahydrofolate[0] + (1) Formiminoglycine[0]
rxn01986	2-deoxy-D-ribose 1-phosphate 1
rxn01989	D-Glucarate hydro-lyase	(1) D-Glucarate[0] => (1) H2O[0] + (1) 5-Dehydro-4-deoxy-D-glucarate[0]
rxn01990	5-Dehydro-4-deoxy-D-glucarate tartronate-semialdehyde-lyase	(1) 5-Dehydro-4-deoxy-D-glucarate[0] <=> (1) Pyruvate[0] + (1) Tartronate semialdehyde[0]
rxn02056	S-Adenosyl-L-methionine:uroporphyrin-III C-methyltransferase	(2) H+[0] + (1) Siroheme[0] <=> (1) Sirohydrochlorin[0] + (1) Fe2+[0]
rxn02113	2-Acetolactate carboxy-lyase	(1) H+[0] + (1) ALCTT[0] => (1) CO2[0] + (1) ACTN[0]
rxn02173	D-Galactonate hydro-lyase	(1) D-Galactonate[0] => (1) H2O[0] + (1) 2-Dehydro-3-deoxy-D-galactonate[0]
rxn02185	2-Acetolactate pyruvate-lyase (carboxylating)	(1) TPP[0] + (1) ALCTT[0] <=> (1) Pyruvate[0] + (1) 2-Hydroxyethyl-ThPP[0]
rxn02229	3-Mercaptopyruvate:cyanide sulfurtransferase	(1) Sulfite[0] + (1) Mercaptopyruvate[0] <=> (1) Pyruvate[0] + (1) H2S2O3[0]
rxn02230	3-mercaptopyruvate:cyanide sulfurtransferase	(1) HCN[0] + (1) Mercaptopyruvate[0] <=> (1) Pyruvate[0] + (1) H+[0] + (1) Thiocyanate[0]
rxn02242	Dihydroxyfumarate carboxy-lyase	(1) H+[0] + (1) Dihydroxyfumarate[0] => (1) CO2[0] + (1) Tartronate semialdehyde[0]
rxn02267	2-methyl-branched-chain-acyl-CoA:NAD+ 2-oxidoreductase	(1) NAD[0] + (1) 2-Methylbutyryl-CoA[0] <= (1) NADH[0] + (1) H+[0] + (1) Tiglyl-CoA[0]
rxn02269	(S)-3-methyl-2-oxopentanoate:NAD+ 2-oxidoreductase (CoA-methylbutanoylating)	(1) NAD[0] + (1) CoA[0] + (1) 3MOP[0] => (1) NADH[0] + (1) CO2[0] + (1) 2-Methylbutyryl-CoA[0]
rxn02293	2
rxn02296	6-Carboxyhyxanoate:CoA ligase (AMP-forming)	(1) ATP[0] + (1) CoA[0] + (1) Pimelate[0] => (1) PPi[0] + (1) AMP[0] + (1) H+[0] + (1) Pimeloyl-CoA[0]
rxn02304	protoporphyrinogen-IX:oxygen oxidoreductase	(3) O2[0] + (2) ProtoporphyrinogenIX[0] <=> (6) H2O[0] + (2) Protoporphyrin[0]
rxn02322	ATP:(R)-5-phosphomevalonate phosphotransferase	(1) ATP[0] + (1) H+[0] + (1) 5-phosphomevalonate[0] <=> (1) ADP[0] + (1) 5-diphosphomevalonate[0]
rxn02346	R03277	(1) Pyruvate[0] + (1) Tartronate semialdehyde[0] <=> (1) 2-Dehydro-3-deoxy-D-glucarate[0]
rxn02401	ATP:beta-D-ribosylnicotinate 5-phosphotransferase	(1) ADP[0] + (1) H+[0] + (1) Nicotinate ribonucleotide[0] <= (1) ATP[0] + (1) Nicotinate D-ribonucleoside[0]
rxn02408	UDP-galactose:beta-D-glucosyl-(1<->1)-ceramide beta-1
rxn02429	ATP:2-dehydro-3-deoxy-galactonokinase	(1) ATP[0] + (1) 2-Dehydro-3-deoxy-D-galactonate[0] => (1) ADP[0] + (1) H+[0] + (1) 2-Dehydro-3-deoxy-D-galactonate 6-phosphate[0]
rxn02519	2-Hydroxyglutarate:(acceptor) 2-oxidoreductase	(1) FAD[0] + (1) H+[0] + (1) 2-Hydroxyglutarate[0] => (1) 2-Oxoglutarate[0] + (1) FADH2[0]
rxn02523	maleamate amidohydrolase	(1) NH3[0] + (1) Maleate[0] <= (1) H2O[0] + (1) Maleamate[0]
rxn02728	3-Maleylpyruvate cis-trans-isomerase	(1) Maleylpyruvate[0] <=> (1) 3-Fumarylpyruvate[0]
rxn02760	Sucrose 6-phosphate fructohydrolase	(1) H2O[0] + (1) 6-Phosphosucrose[0] => (1) D-glucose-6-phosphate[0] + (1) D-Fructose[0]
rxn02791	(5-Glutamyl)-peptide:amino-acid 5-glutamyltransferase	(1) L-Glutamate[0] + (1) L-3-Cyanoalanine[0] <=> (1) H2O[0] + (1) gamma-Glutamyl-beta-cyanoalanine[0]
rxn02820	R04016	(1) UDP-galactose[0] + (1) Cerebroside[0] <=> (1) UDP[0] + (1) Digalactosylceramide[0]
rxn02827	R04026	(1) Formiminoglycine[0] <=> (1) H2O[0] + (1) H+[0] + (1) Imidazolone[0]
rxn02830	N6-Acetyl-L-lysine:2-oxoglutarate aminotransferase	(1) 2-Oxoglutarate[0] + (1) N6-Acetyl-L-lysine[0] <=> (1) L-Glutamate[0] + (1) 2-Oxo-6-acetamidocaproate[0]
rxn02832	(1R
rxn02893	R04142	(1) NADH[0] + (1) CO2[0] + (1) H+[0] + (1) 5-Acetamidopentanoate[0] <= (1) H2O[0] + (1) NAD[0] + (1) 2-Oxo-6-acetamidocaproate[0]
rxn02897	Nicotinate-nucleotide:dimethylbenzimidazole phospho-D-ribosyltransferase	(1) Nicotinate ribonucleotide[0] + (1) Dimethylbenzimidazole[0] <=> (1) H+[0] + (1) Niacin[0] + (1) alpha-Ribazole 5'-phosphate[0]
rxn02915	6-Acetamido-2-oxohexanoate amidohydrolase	(1) H2O[0] + (1) 2-Oxo-6-acetamidocaproate[0] <=> (1) Acetate[0] + (1) 2-Oxo-6-aminocaproate[0]
rxn02925	L-Alanine:3-oxopropanoate aminotransferase	(1) L-Alanine[0] + (1) 3-Oxo-2-methylpropanoate[0] <=> (1) Pyruvate[0] + (1) L-3-Amino-isobutyrate[0]
rxn02928	2
rxn02930	D-threo-2
rxn02931	D-threo-2
rxn02989	R04293	(1) H2O[0] + (1) Quinolinate[0] <= (1) 2-Amino-3-carboxymuconate semialdehyde[0]
rxn03005	R04326	(2) H+[0] + (1) Tetrahydrofolate[0] + (1) N-Formyl-GAR[0] <= (1) H2O[0] + (1) 5-10-Methenyltetrahydrofolate[0] + (1) GAR[0]
rxn03094	Glycodeoxycholate amidohydrolase	(1) H2O[0] + (1) Glycodeoxycholate[0] <=> (1) Glycine[0] + (1) Deoxycholate[0]
rxn03130	UDP-2
rxn03146	UDP-3-O-[(3R)-3-hydroxymyristoyl]-N-acetylglucosamine amidohydrolase	(1) H2O[0] + (1) UDP-3-O-(beta-hydroxymyristoyl)-N-acetylglucosamine[0] <=> (1) Acetate[0] + (1) UDP-3-O-(beta-hydroxymyristoyl)-D-glucosamine[0]
rxn03150	R04594	(1) H2O[0] + (1) alpha-Ribazole 5'-phosphate[0] <=> (1) Phosphate[0] + (1) alpha-Ribazole[0]
rxn03159	UDP-2
rxn03181	ATP:2
rxn03182	CMP-3-deoxy-D-manno-oct-2-ulosonate:lipid IVA 3-deoxy-D-manno-oct-2-ulosonate transferase	(1) CMP-KDO[0] + (1) Lipid IV(A)[0] => (1) CMP[0] + (1) H+[0] + (1) KDO-lipid IV(A)[0]
rxn03194	(S)-2-Aceto-2-hydroxybutanoate pyruvate-lyase (carboxylating)	(1) 2-Oxobutyrate[0] + (1) 2-Hydroxyethyl-ThPP[0] <=> (1) TPP[0] + (1) 2-Aceto-2-hydroxybutanoate[0]
rxn03234	4-aminoimidazole aminohydrolase	(1) H2O[0] + (1) Aminoimidazole[0] <=> (1) NH3[0] + (1) H+[0] + (1) Imidazolone[0]
rxn03235	R04732	(1) CO2[0] + (1) Aminoimidazole[0] <= (1) H+[0] + (1) 5-Amino-4-imidazole carboxylate[0]
rxn03323	R04857	(1) H2O[0] + (2) H+[0] + (1) 5-Ureido-4-imidazole carboxylate[0] <=> (1) CO2[0] + (1) NH3[0] + (1) 5-Amino-4-imidazole carboxylate[0]
rxn03329	R04875	(1) H2O[0] + (1) Hydantoin-propionate[0] <=> (1) H+[0] + (1) N-Carbamyl-L-glutamate[0]
rxn03384	Uroporphyrinogen I carboxy-lyase	(4) H+[0] + (1) UroporphyrinogenI[0] => (4) CO2[0] + (1) CoproporphyrinogenI[0]
rxn03439	CMP-3-deoxy-D-manno-oct-2-ulosonate:(KDO)-lipid IVA 3-deoxy-D-manno-oct-2-ulosonate transferase	(1) CMP-KDO[0] + (1) KDO-lipid IV(A)[0] => (1) CMP[0] + (1) H+[0] + (1) kdo2-lipid iva[0]
rxn03461	R05111	(1) UDP-galactose[0] + (1) GA2[0] <=> (1) UDP[0] + (1) GA1[0]
rxn03462	Gal-beta1->3GalNAc-beta1->4Gal-beta1->4Glc-beta1->1'Cer galactohydrolase	(1) H2O[0] + (1) GA1[0] => (1) Galactose[0] + (1) GA2[0]
rxn03536	R05221	(1) ATP[0] + (1) Adenosyl cobinamide[0] => (1) ADP[0] + (1) H+[0] + (1) Adenosyl cobinamide phosphate[0]
rxn03537	R05222	(1) GTP[0] + (1) Adenosyl cobinamide phosphate[0] <=> (1) PPi[0] + (1) H+[0] + (1) Adenosylcobinamide-GDP[0]
rxn03538	R05223	(1) alpha-Ribazole[0] + (1) Adenosylcobinamide-GDP[0] <= (1) H+[0] + (1) GMP[0] + (1) Calomide[0]
rxn03750	R05450	(1) NADH[0] + (1) O2[0] + (1) H+[0] + (1) 2-Hydroxyphenylacetate[0] => (1) H2O[0] + (1) NAD[0] + (1) Homogentisate[0]
rxn03783	R05487	(1) NADH[0] + (1) O2[0] + (1) PACT[0] => (1) H2O[0] + (1) NAD[0] + (1) 2-Hydroxyphenylacetate[0]
rxn03883	D-arabinitol:NAD 4-oxidoreductase	(1) NAD[0] + (1) D-Lyxitol[0] <=> (1) NADH[0] + (1) H+[0] + (1) D-Lyxulose[0]
rxn03887	galactarate hydro-lyase (5-dehydro-4-deoxy-D-glucarate-forming)	(1) D-Mucic acid[0] => (1) H2O[0] + (1) 5-Dehydro-4-deoxy-D-glucarate[0]
rxn03968	Mannitol:oxygen oxidoreductase (cyclizing)	(1) O2[0] + (1) D-Mannitol[0] => (1) H2O2[0] + (1) D-Mannose[0]
rxn03990	nitric oxide
rxn03991	nitric oxide
rxn04043	ADP:D-fructose-6-phosphate 1-phosphotransferase
rxn04068	Glycocholate amidohydrolase	(1) H2O[0] + (1) Glycocholate[0] <=> (1) Glycine[0] + (1) Cholate[0]
rxn04082	L-ribulose-5-phosphate 4-epimerase	(1) L-ribulose-5-phosphate[0] <=> (1) D-Xylulose5-phosphate[0]
rxn04140	methylamine:oxygen oxidoreductase (deaminating) (copper-containing)	(1) H2O[0] + (1) O2[0] + (1) Methanamine[0] => (1) NH3[0] + (1) H2O2[0] + (1) Formaldehyde[0]
rxn04413	R06558	(1) GTP[0] + (1) Adenosyl cobinamide[0] => (1) GDP[0] + (1) H+[0] + (1) Adenosyl cobinamide phosphate[0]
rxn04464	5
rxn04651	ATP:ribose-1
rxn04675	menaquinone biosynthesis protein-related	(1) 2-Oxoglutarate[0] + (1) H+[0] + (1) Isochorismate[0] => (1) CO2[0] + (1) Pyruvate[0] + (1) SHCHC[0]
rxn04702	aryl-ester hydrolase	(1) H2O[0] + (1) 4-Hydroxyphenylacetate[0] => (1) Acetate[0] + (1) Quinol[0]
rxn04704	coproporphyrinogen-III:S-adenosyl-L-methionine oxidoreductase(decarboxylating)	(2) S-Adenosyl-L-methionine[0] + (1) CoproporphyrinogenIII[0] => (2) CO2[0] + (2) L-Methionine[0] + (1) ProtoporphyrinogenIX[0] + (2) 5'-Deoxyadenosine[0]
rxn04732	R06923	(1) H2O[0] + (1) 2-Hydroxy-3-carboxybenzalpyruvate[0] <=> (1) Pyruvate[0] + (1) 3-Formylsalicylic acid[0]
rxn04784	5-formaminoimidazole-4-carboxamide-1-beta-D-ribofuranosyl 5'-monophosphate synthetase	(1) ATP[0] + (1) Formate[0] + (1) AICAR[0] => (1) ADP[0] + (1) Phosphate[0] + (1) FAICAR[0]
rxn04794	propanoyl-CoA:formate C-propanoyltransferase	(1) CoA[0] + (1) 2-Oxobutyrate[0] <=> (1) Formate[0] + (1) Propionyl-CoA[0]
rxn04932	D-arabinitol:NAD+ 2-oxidoreductase (D-ribulose-forming)	(1) NAD[0] + (1) D-Lyxitol[0] <=> (1) NADH[0] + (1) H+[0] + (1) D-Ribulose[0]
rxn04933	mannitol:NAD+ 1-oxidoreductase	(1) NAD[0] + (1) D-Mannitol[0] <=> (1) NADH[0] + (1) H+[0] + (1) D-Mannose[0]
rxn04941	D-arabinitol:NADP+ oxidoreductase	(1) NADP[0] + (1) D-Lyxitol[0] <=> (1) NADPH[0] + (1) H+[0] + (1) D-Lyxulose[0]
rxn04942	D-arabinitol:NADP+ oxidoreductase	(1) NADP[0] + (1) D-Lyxitol[0] <=> (1) NADPH[0] + (1) H+[0] + (1) D-Ribulose[0]
rxn04950	xylitol:oxygen oxidoreductase	(1) O2[0] + (1) Xylitol[0] => (1) H2O2[0] + (1) Xylose[0]
rxn05005	S-adenosyl-L-methionine:uroporphyrinogen-III C-methyltransferase	(1) S-Adenosyl-L-methionine[0] + (1) UroporphyrinogenIII[0] <=> (1) S-Adenosyl-homocysteine[0] + (1) H+[0] + (1) Precorrin 1[0]
rxn05006	S-adenosyl-L-methionine:precorrin-1 C-methyltransferase	(1) S-Adenosyl-L-methionine[0] + (1) Precorrin 1[0] <=> (1) S-Adenosyl-homocysteine[0] + (1) Precorrin 2[0]
rxn05029	ATP:cobinamide Cobeta-adenosyltransferase	(1) ATP[0] + (1) H+[0] + (1) Cobinamide[0] <=> (1) Triphosphate[0] + (1) Adenosyl cobinamide[0]
rxn05040	D-ribulose 5-phosphate formate-lyase (L-3
rxn05059	dCTP aminohydrolase (dUMP-forming)	(2) H2O[0] + (1) dCTP[0] => (1) PPi[0] + (1) NH3[0] + (1) H+[0] + (1) dUMP[0]
rxn05144	Pyridoxal 5-phosphate synthase	(1) L-Glutamine[0] + (1) Glyceraldehyde3-phosphate[0] + (1) D-Ribulose5-phosphate[0] => (3) H2O[0] + (1) Phosphate[0] + (1) Pyridoxal phosphate[0] + (1) L-Glutamate[0] + (1) H+[0]
rxn05162	D-galactose transport via ABC system	(1) H2O[0] + (1) ATP[0] + (1) Galactose[1] => (1) ADP[0] + (1) Phosphate[0] + (1) H+[0] + (1) Galactose[0]
rxn05226	D-glucose transport via PEP:Pyr PTS	(1) D-Glucose[1] + (1) Phosphoenolpyruvate[0] <=> (1) Pyruvate[0] + (1) D-glucose-6-phosphate[0]
rxn05255	folate transport via proton simport	(1) H+[1] + (1) Folate[1] <=> (1) H+[0] + (1) Folate[0]
rxn05291	b-ketoacyl synthetase (palmitate
rxn05303	TRANS-RXNBWI-115637.ce.maizeexp.ARG_ARG	(1) L-Arginine[1] + (1) H+[1] <=> (1) L-Arginine[0] + (1) H+[0]
rxn05500	L-arabinose transport via proton symport	(1) H+[1] + (1) L-Arabinose[1] <=> (1) H+[0] + (1) L-Arabinose[0]
rxn05513	TRANS-RXN-194.ce	(1) H2O[0] + (1) ATP[0] + (1) Ca2+[0] => (1) ADP[0] + (1) Phosphate[0] + (1) Ca2+[1] + (1) H+[0]
rxn05520	citrate transport in via Mn complex	(1) Mn2+[1] + (1) H+[1] + (1) Citrate[1] <=> (1) Mn2+[0] + (1) H+[0] + (1) Citrate[0]
rxn05566	D-galactose transport in via proton symport	(1) H+[1] + (1) Galactose[1] <=> (1) H+[0] + (1) Galactose[0]
rxn05573	D-glucose transport in via proton symport	(1) D-Glucose[1] + (1) H+[1] <=> (1) D-Glucose[0] + (1) H+[0]
rxn05593	Myo-inositol transporter 1	(1) H+[1] + (1) L-Inositol[1] <=> (1) H+[0] + (1) L-Inositol[0]
rxn05607	maltose transport via PEP:Pyr PTS	(1) Phosphoenolpyruvate[0] + (1) Maltose[1] <=> (1) Pyruvate[0] + (1) maltose-6-phosphate[0]
rxn05610	D-mannose transport via PEP:Pyr PTS	(1) Phosphoenolpyruvate[0] + (1) D-Mannose[1] <=> (1) Pyruvate[0] + (1) D-mannose-6-phosphate[0]
rxn05611	D-mannose transport in via proton symport	(1) H+[1] + (1) D-Mannose[1] <=> (1) H+[0] + (1) D-Mannose[0]
rxn05617	mannitol transport via PEP:Pyr PTS	(1) Phosphoenolpyruvate[0] + (1) D-Mannitol[1] <=> (1) Pyruvate[0] + (1) D-mannitol-1-phosphate[0]
rxn05655	sucrose transport via PEP:Pyr PTS	(1) Phosphoenolpyruvate[0] + (1) Sucrose[1] <=> (1) Pyruvate[0] + (1) 6-Phosphosucrose[0]
rxn05694	L-Pyroglutamic Acid transport in via proton symport	(1) H+[1] + (1) 5-Oxoproline[1] <=> (1) H+[0] + (1) 5-Oxoproline[0]
rxn05695	TRANS-RXNAVI-26524.ce.brachyexp.NYSTOSE_NYSTOSE	(1) H+[1] + (1) Inulin[1] <=> (1) H+[0] + (1) Inulin[0]
rxn05696	D-Glucosaminic Acid transport in via proton symport	(1) H+[1] + (1) Glucosaminate[1] <=> (1) H+[0] + (1) Glucosaminate[0]
rxn05728	Thiosulfate transport in via proton symport	(1) H+[1] + (1) H2S2O3[1] <=> (1) H+[0] + (1) H2S2O3[0]
rxn05740	1
rxn05743	inositol catabolic reactions (lumped)	(1) ATP[0] + (1) 2-Inosose[0] <=> (1) ADP[0] + (2) H+[0] + (1) Glycerone-phosphate[0] + (1) 3-Oxopropanoate[0]
rxn05744	b-ketoacyl synthetase (n-C14:0)	(12) NADPH[0] + (1) Acetyl-CoA[0] + (17) H+[0] + (6) Malonyl-CoA[0] => (5) H2O[0] + (12) NADP[0] + (7) CoA[0] + (6) CO2[0] + (1) Myristic acid[0]
rxn06060	Thiosulfate:thiol sulfurtransferase	(2) GSH[0] + (1) H2S2O3[0] <=> (1) H+[0] + (1) Sulfite[0] + (1) Oxidized glutathione[0] + (1) H2S[0]
rxn06078	O-acetyl-L-homoserine acetate-lyase (L-homocysteine forming)	(1) H2S2O3[0] + (1) O-Acetyl-L-homoserine[0] + (1) trdrd[0] <=> (1) Acetate[0] + (1) H+[0] + (1) Sulfite[0] + (1) Homocysteine[0] + (1) trdox[0]
rxn06459	5
rxn06556	Dodecanoyl-[acyl-carrier-protein] hydrolase	(1) H2O[0] + (1) Dodecanoyl-ACP[0] => (1) H+[0] + (1) ddca[0] + (1) ACP[0]
rxn06700	R04469	(1) UDP-galactose[0] + (1) MGDG[0] <=> (1) UDP[0] + (1) DGDG[0]
rxn06723	(3R)-3-hydroxymyristoyl-[acyl-carrier protein]:UDP-3-O-[(3R)-3-hydroxymyristoyl]-alpha-D-glucosamine N-acetyltransferase
rxn06729	(R)-3-Hydroxytetradecanoly-[acyl-carrier-protein]:UDP-N-acetyl-glucosamine 3-O-(3-hydroxytetradecanoyl)transferase	(1) UDP-N-acetylglucosamine[0] + (1) H+[0] + (1) HMA[0] => (1) UDP-3-O-(beta-hydroxymyristoyl)-N-acetylglucosamine[0] + (1) ACP[0]
rxn06749	UDPgalactose:N-acetyl-D-galactosaminyl-(N-acetylneuraminyl)-D-galactosyl-D-glucosyl-N-acylsphingosine beta-1
rxn06848	R05075	(1) kdo2-lipid a[0] + (1) ACP[0] <= (1) Lauroyl-KDO2-lipid IV(A)[0] + (1) Myristoyl-ACP[0]
rxn06865	R05146	(1) Lauroyl-KDO2-lipid IV(A)[0] + (1) ACP[0] <= (1) kdo2-lipid iva[0] + (1) Dodecanoyl-ACP[0]
rxn07429	L-lysine:oxygen 6-oxidoreductase (deaminating)	(1) H2O[0] + (1) O2[0] + (1) L-Lysine[0] => (1) NH3[0] + (1) H2O2[0] + (1) 2-Aminoadipate 6-semialdehyde[0]
rxn07449	3-sulfolactate bisulfite-lyase	(1) 3-Sulfolactate[0] <=> (1) Pyruvate[0] + (1) Sulfite[0]
rxn07710	S-adenosyl-L-methionine:3
rxn07744	R07954	(1) NADH[0] + (1) O2[0] + (1) H+[0] + (1) Caffeine[0] => (1) H2O[0] + (1) NAD[0] + (1) Formaldehyde[0] + (1) Paraxanthine[0]
rxn07750	R07960	(1) NADPH[0] + (1) O2[0] + (1) H+[0] + (1) Paraxanthine[0] => (1) H2O[0] + (1) NADP[0] + (1) Formaldehyde[0] + (1) 1-Methylxanthine[0]
rxn07757	R07967	(1) NADH[0] + (1) O2[0] + (1) H+[0] + (1) 3-Methylxanthine[0] => (1) H2O[0] + (1) NAD[0] + (1) Formaldehyde[0] + (1) XAN[0]
rxn07758	R07968	(1) NADPH[0] + (1) O2[0] + (1) H+[0] + (1) 3-Methylxanthine[0] => (1) H2O[0] + (1) NADP[0] + (1) Formaldehyde[0] + (1) XAN[0]
rxn07759	R07969	(1) NADH[0] + (1) O2[0] + (1) H+[0] + (1) 1-Methylxanthine[0] => (1) H2O[0] + (1) NAD[0] + (1) Formaldehyde[0] + (1) XAN[0]
rxn07760	R07970	(1) NADPH[0] + (1) O2[0] + (1) H+[0] + (1) 1-Methylxanthine[0] => (1) H2O[0] + (1) NADP[0] + (1) Formaldehyde[0] + (1) XAN[0]
rxn07763	R07973	(1) NADH[0] + (1) O2[0] + (1) H+[0] + (1) Theophylline[0] => (1) H2O[0] + (1) NAD[0] + (1) Formaldehyde[0] + (1) 3-Methylxanthine[0]
rxn07764	R07974	(1) NADPH[0] + (1) O2[0] + (1) H+[0] + (1) Theophylline[0] => (1) H2O[0] + (1) NADP[0] + (1) Formaldehyde[0] + (1) 3-Methylxanthine[0]
rxn07765	R07975	(1) NADH[0] + (1) O2[0] + (1) H+[0] + (1) Theophylline[0] => (1) H2O[0] + (1) NAD[0] + (1) Formaldehyde[0] + (1) 1-Methylxanthine[0]
rxn07766	R07976	(1) NADPH[0] + (1) O2[0] + (1) H+[0] + (1) Theophylline[0] => (1) H2O[0] + (1) NADP[0] + (1) Formaldehyde[0] + (1) 1-Methylxanthine[0]
rxn07845	D-glucarate hydro-lyase	(1) D-Glucarate[0] => (1) H2O[0] + (1) 2-Dehydro-3-deoxy-D-glucarate[0]
rxn07971	RXN0-3543.c	(1) H2O[0] + (1) 4-Amino-2-methyl-5-diphosphomethylpyrimidine[0] => (1) Phosphate[0] + (2) H+[0] + (1) 4-Amino-5-phosphomethyl-2-methylpyrimidine[0]
rxn08014	myristate-[acyl-carrier-protein] ligase	(1) ATP[0] + (1) Myristic acid[0] + (1) ACP[0] <=> (1) PPi[0] + (1) AMP[0] + (1) H+[0] + (1) Myristoyl-ACP[0]
rxn08020	laurate-[acyl-carrier-protein] ligase	(1) ATP[0] + (1) ddca[0] + (1) ACP[0] => (1) PPi[0] + (1) AMP[0] + (1) H+[0] + (1) Dodecanoyl-ACP[0]
rxn08131	4-amino-2-methyl-5-phosphomethylpyrimidine synthetase	(1) H2O[0] + (1) NAD[0] + (1) AIR[0] => (1) NADH[0] + (2) Formate[0] + (4) H+[0] + (1) 4-Amino-5-phosphomethyl-2-methylpyrimidine[0]
rxn08180	Biotin synthase	(1) S-Adenosyl-L-methionine[0] + (1) S[0] + (1) Dethiobiotin[0] <=> (1) L-Methionine[0] + (1) H+[0] + (1) BIOT[0] + (1) 5'-Deoxyadenosine[0]
rxn08224	cardiolipin hydrolase (periplasm
rxn08348	2
rxn08349	2
rxn08429	fructose 6-phosphate aldolase	(1) D-fructose-6-phosphate[0] <=> (1) Glyceraldehyde3-phosphate[0] + (1) Glycerone[0]
rxn08430	D-fructose 6-phosphate phosphatase	(1) H2O[0] + (1) D-fructose-6-phosphate[0] <=> (1) Phosphate[0] + (1) D-Fructose[0]
rxn08434	R08159	(1) H2O[0] + (1) Myristoyl-ACP[0] => (1) H+[0] + (1) Myristic acid[0] + (1) ACP[0]
rxn08441	myristoyl-CoA hydrolase	(1) H2O[0] + (1) Myristoyl-CoA[0] => (1) CoA[0] + (1) H+[0] + (1) Myristic acid[0]
rxn08443	fatty-acid-CoA thioesterase (hexadecenoate)	(1) H2O[0] + (1) Hexadecenoyl-CoA[0] => (1) CoA[0] + (2) H+[0] + (1) hexadecenoate[0]
rxn08445	fatty-acid-CoA thioesterase (octadecenoate)	(1) H2O[0] + (1) Octadecenoyl-CoA[0] => (1) CoA[0] + (2) H+[0] + (1) octadecenoate[0]
rxn08528	fumarate reductase	(1) Fumarate[0] + (1) 2-Demethylmenaquinol 8[0] => (1) Succinate[0] + (1) 2-Demethylmenaquinone 8[0]
rxn08571	D-galactose 1-phosphatase	(1) H2O[0] + (1) D-Galactose 1-phosphate[0] <=> (1) Phosphate[0] + (1) Galactose[0]
rxn08583	galactosyltransferase I (LPS core synthesis)	(1) UDP-glucose[0] + (1) glucosyl-inner core oligosaccharide lipid A[0] <=> (1) UDP[0] + (1) galactosyl-glucosyl-inner core oligosaccharide lipid A[0]
rxn08618	glucosyltransferase I (LPS core synthesis)	(1) UDP-glucose[0] + (1) inner core oligosaccharide lipid A[0] => (1) UDP[0] + (4) H+[0] + (1) glucosyl-inner core oligosaccharide lipid A[0]
rxn08619	glucosyltransferase II (LPS core synthesis)	(1) UDP-glucose[0] + (1) galactosyl-glucosyl-inner core oligosaccharide lipid A[0] <=> (1) UDP[0] + (1) glucosyl-galactosyl-glucosyl-inner core oligosaccharide lipid A[0]
rxn08620	glucosyltransferase III (LPS core synthesis)	(1) UDP-glucose[0] + (1) glucosyl-galactosyl-glucosyl-inner core oligosaccharide lipid A[0] <=> (1) UDP[0] + (1) glucosyl-glucosyl-galactosyl-glucosyl-inner core oligosaccharide lipid A[0]
rxn08688	Hydrogen sulfide oxidation	(2) O2[0] + (1) H2S[0] => (1) Sulfate[0] + (1) H+[0]
rxn08708	LPS heptose kinase I (LPS core synthesis)	(1) ATP[0] + (1) heptosyl-heptosyl-kdo2-lipidA[0] => (1) ADP[0] + (4) H+[0] + (1) phospho-heptosyl-heptosyl-kdo2-lipidA[0]
rxn08709	LPS heptose kinase II (LPS core synthesis)	(1) ATP[0] + (1) heptosyl-phospho-heptosyl-heptosyl-kdo2-lipidA[0] => (1) ADP[0] + (1) H+[0] + (1) phospho-heptosyl-phospho-heptosyl-heptosyl-kdo2-lipidA[0]
rxn08710	RXN0-5118.c	(3) H+[0] + (1) kdo2-lipid a[0] + (1) ADP-L-glycero-D-manno-heptose[0] <= (1) ADP[0] + (1) heptosyl-kdo2-lipidA[0]
rxn08711	RXN0-5061.c	(1) ADP-L-glycero-D-manno-heptose[0] + (1) heptosyl-kdo2-lipidA[0] <=> (1) ADP[0] + (1) heptosyl-heptosyl-kdo2-lipidA[0]
rxn08712	heptosyltransferase III (LPS core synthesis)	(1) ADP-L-glycero-D-manno-heptose[0] + (1) phospho-heptosyl-heptosyl-kdo2-lipidA[0] <=> (1) ADP[0] + (1) heptosyl-phospho-heptosyl-heptosyl-kdo2-lipidA[0]
rxn08713	heptosyltransferase IV (LPS core synthesis)	(1) ADP-L-glycero-D-manno-heptose[0] + (1) glucosyl-glucosyl-galactosyl-glucosyl-inner core oligosaccharide lipid A[0] <=> (1) ADP[0] + (1) core oligosaccharide lipid A[0]
rxn08822	Lysophospholipase L2 (2-acylglycerophosphotidate
rxn08901	Malate dehydrogenase (menaquinone 8 as acceptor)	(1) L-Malate[0] + (1) Menaquinone 8[0] <= (1) Oxaloacetate[0] + (1) Menaquinol 8[0]
rxn08954	3-deoxy-D-manno-octulosonic acid transferase III (LPS core biosynthesis)	(1) CMP-KDO[0] + (1) phospho-heptosyl-phospho-heptosyl-heptosyl-kdo2-lipidA[0] => (1) CMP[0] + (1) H+[0] + (1) kdo-phospho-heptosyl-phospho-heptosyl-heptosyl-kdo2-lipidA[0]
rxn08981	nicotinic acid mononucleotide pyrophosphorylase	(1) H2O[0] + (1) ATP[0] + (1) PRPP[0] + (1) Niacin[0] => (1) ADP[0] + (1) Phosphate[0] + (1) PPi[0] + (1) H+[0] + (1) Nicotinate ribonucleotide[0]
rxn09014	RXN0-5107.c	(1) H2O[0] + (1) TTP[0] => (1) PPi[0] + (2) H+[0] + (1) dTMP[0]
rxn09072	Pyridoxine 5'-phosphate synthase	(1) NAD[0] + (1) 4-(Phosphonooxy)-threonine[0] + (1) 1-deoxy-D-xylulose5-phosphate[0] => (2) H2O[0] + (1) NADH[0] + (1) Phosphate[0] + (1) CO2[0] + (1) H+[0] + (1) Pyridoxine phosphate[0]
rxn09128	Phospholipase A1 (phosphatidate
rxn09174	RXN0-268.c	(1) Succinate[0] + (1) Propionyl-CoA[0] <=> (1) Succinyl-CoA[0] + (1) Propionate[0]
rxn09180	protoporphyrinogen oxidase (anaerobic)	(3) Fumarate[0] + (1) ProtoporphyrinogenIX[0] <=> (3) Succinate[0] + (1) Protoporphyrin[0]
rxn09221	RXN0-1402.c
rxn09222	ribose 5-phosphate phosphatase	(1) H2O[0] + (1) ribose-5-phosphate[0] <=> (1) Phosphate[0] + (1) D-Ribose[0]
rxn09225	rhamnosyltransferase I (LPS core biosynthesis)	(4) H+[0] + (1) dTDP-rhamnose[0] + (1) kdo-phospho-heptosyl-phospho-heptosyl-heptosyl-kdo2-lipidA[0] <= (1) dTDP[0] + (1) inner core oligosaccharide lipid A[0]
rxn09231	ribonucleoside-diphosphate reductase (ADP) (glutaredoxin)	(1) ADP[0] + (1) glutaredoxin (reduced)[0] => (1) H2O[0] + (1) dADP[0] + (1) glutaredoxin (oxidized)[0]
rxn09232	ribonucleoside-diphosphate reductase (GDP) (glutaredoxin)	(1) GDP[0] + (1) glutaredoxin (reduced)[0] => (1) H2O[0] + (1) dGDP[0] + (1) glutaredoxin (oxidized)[0]
rxn09234	ribonucleoside-diphosphate reductase (UDP) (glutaredoxin)	(1) UDP[0] + (1) glutaredoxin (reduced)[0] => (1) H2O[0] + (1) dUDP[0] + (1) glutaredoxin (oxidized)[0]
rxn09235	ribonucleoside-triphosphate reductase (ATP) (flavodoxin)	(1) ATP[0] + (1) flavodoxin (reduced)[0] => (1) H2O[0] + (1) dATP[0] + (1) flavodoxin (oxidized)[0]
rxn09236	ribonucleoside-triphosphate reductase (GTP) (flavodoxin)	(1) GTP[0] + (1) flavodoxin (reduced)[0] => (1) H2O[0] + (1) dGTP[0] + (1) flavodoxin (oxidized)[0]
rxn09237	ribonucleoside-triphosphate reductase (CTP) (flavodoxin)	(1) CTP[0] + (1) flavodoxin (reduced)[0] => (1) H2O[0] + (1) dCTP[0] + (1) flavodoxin (oxidized)[0]
rxn09238	ribonucleoside-triphosphate reductase (UTP) (flavodoxin)	(1) UTP[0] + (1) flavodoxin (reduced)[0] => (1) H2O[0] + (1) dUTP[0] + (1) flavodoxin (oxidized)[0]
rxn09310	thiazole phosphate synthesis	(1) ATP[0] + (1) L-Tyrosine[0] + (1) L-Cysteine[0] + (1) 1-deoxy-D-xylulose5-phosphate[0] => (1) H2O[0] + (1) CO2[0] + (1) PPi[0] + (1) AMP[0] + (1) L-Alanine[0] + (2) H+[0] + (1) 4-Methyl-5--2-phosphoethyl-thiazole[0] + (1) 4-Hydroxy-benzylalcohol[0]
rxn09345	Undecaprenyl diphosphate synthase	(8) Isopentenyldiphosphate[0] + (1) Farnesyldiphosphate[0] <=> (8) PPi[0] + (8) H+[0] + (1) Bactoprenyl diphosphate[0]
rxn09398	glycogen synthase (UDPGlc)	(1) UDP-glucose[0] + (1) glycogen(n-1)[0] => (1) UDP[0] + (1) Glycogen[0]
rxn09427	fatty-acyl-CoA synthase (n-C18:0CoA)	(2) NADPH[0] + (3) H+[0] + (1) Malonyl-CoA[0] + (1) Palmitoyl-CoA[0] => (1) H2O[0] + (2) NADP[0] + (1) CoA[0] + (1) CO2[0] + (1) strcoa[0]
rxn09429	fatty acid synthase (n-C18:0)	(2) NADPH[0] + (3) H+[0] + (1) Malonyl-CoA[0] + (1) Palmitate[0] => (1) H2O[0] + (2) NADP[0] + (1) CoA[0] + (1) CO2[0] + (1) ocdca[0]
rxn09431	fatty-acyl-CoA synthase (n-C16:0CoA)	(2) NADPH[0] + (3) H+[0] + (1) Malonyl-CoA[0] + (1) Myristoyl-CoA[0] => (1) H2O[0] + (2) NADP[0] + (1) CoA[0] + (1) CO2[0] + (1) Palmitoyl-CoA[0]
rxn09433	fatty acid synthase (n-C16:0)	(2) NADPH[0] + (3) H+[0] + (1) Malonyl-CoA[0] + (1) Myristic acid[0] => (1) H2O[0] + (2) NADP[0] + (1) CoA[0] + (1) CO2[0] + (1) Palmitate[0]
rxn09436	fatty-acyl-ACP synthase (n-C14:0ACP)
rxn09437	fatty acid synthase (n-C14:0)	(2) NADPH[0] + (3) H+[0] + (1) Malonyl-CoA[0] + (1) ddca[0] => (1) H2O[0] + (2) NADP[0] + (1) CoA[0] + (1) CO2[0] + (1) Myristic acid[0]
rxn09457	Oleoyl-CoA desaturase (n-C18:1CoA -> n-C18:2CoA)	(1) NADPH[0] + (1) O2[0] + (1) H+[0] + (1) Octadecenoyl-CoA[0] => (2) H2O[0] + (1) NADP[0] + (1) Octadecynoyl-CoA[0]
rxn09458	stearoyl-CoA desaturase (n-C18:0CoA -> n-C18:1CoA)	(1) NADPH[0] + (1) O2[0] + (2) H+[0] + (1) strcoa[0] <= (2) H2O[0] + (1) NADP[0] + (1) Octadecenoyl-CoA[0]
rxn09460	Myristicoyl-CoA desaturase (n-C14:0CoA -> n-C14:1CoA)	(1) NADPH[0] + (1) O2[0] + (2) H+[0] + (1) Myristoyl-CoA[0] <= (2) H2O[0] + (1) NADP[0] + (1) Tetradecenoyl-CoA[0]
rxn09466	Fatty acid oxidation	(8) H2O[0] + (8) NAD[0] + (2) NADPH[0] + (8) O2[0] + (8) CoA[0] + (1) Octadecynoyl-CoA[0] => (8) NADH[0] + (2) NADP[0] + (9) Acetyl-CoA[0] + (8) H2O2[0] + (7) H+[0]
rxn09467	Fatty acid oxidation	(8) H2O[0] + (8) NAD[0] + (7) O2[0] + (8) CoA[0] + (1) Octadecenoyl-CoA[0] => (8) NADH[0] + (9) Acetyl-CoA[0] + (7) H2O2[0] + (9) H+[0]
rxn09468	Fatty acid oxidation	(8) H2O[0] + (8) NAD[0] + (1) NADPH[0] + (8) O2[0] + (8) CoA[0] + (1) Octadecenoyl-CoA[0] => (8) NADH[0] + (1) NADP[0] + (9) Acetyl-CoA[0] + (8) H2O2[0] + (8) H+[0]
rxn09470	Fatty acid oxidation	(7) H2O[0] + (7) NAD[0] + (1) NADPH[0] + (7) O2[0] + (7) CoA[0] + (1) Hexadecenoyl-CoA[0] => (7) NADH[0] + (1) NADP[0] + (8) Acetyl-CoA[0] + (7) H2O2[0] + (7) H+[0]
rxn09472	fatty acid oxidation	(6) H2O[0] + (6) NAD[0] + (1) NADPH[0] + (6) O2[0] + (6) CoA[0] + (1) Tetradecenoyl-CoA[0] => (6) NADH[0] + (1) NADP[0] + (7) Acetyl-CoA[0] + (6) H2O2[0] + (6) H+[0]
rxn09562	Guanylate kinase	(1) H+[0] + (1) dATP[0] + (1) GMP[0] <=> (1) GDP[0] + (1) dADP[0]
rxn09637	L-aminoadipate-semialdehyde dehydrogenase	(1) ATP[0] + (1) NADH[0] + (1) L-2-Aminoadipate[0] => (1) NAD[0] + (1) PPi[0] + (1) AMP[0] + (1) 2-Aminoadipate 6-semialdehyde[0]
rxn09638	L-aminoadipate-semialdehyde dehydrogenase	(1) ATP[0] + (1) NADPH[0] + (1) L-2-Aminoadipate[0] => (1) NADP[0] + (1) PPi[0] + (1) AMP[0] + (1) 2-Aminoadipate 6-semialdehyde[0]
rxn09652	Transport of xanthine
rxn09658	TRANS-RXNAVI-26524.ce.brachyexp.SUCROSE_SUCROSE	(1) H+[1] + (1) Sucrose[1] <=> (1) H+[0] + (1) Sucrose[0]
rxn09663	TRANS-RXNAVI-26524.ce.brachyexp.CPD-10330_CPD-10330	(1) H+[1] + (1) D-Ribose[1] <=> (1) H+[0] + (1) D-Ribose[0]
rxn09681	D-fructose transport in via proton symport	(1) H+[1] + (1) D-Fructose[1] <=> (1) H+[0] + (1) D-Fructose[0]
rxn09698	Allantoin permease	(1) Allantoin[1] <=> (1) Allantoin[0]
rxn09908	L-amino acid ligase (L-alanylglycine)	(1) ATP[0] + (1) Glycine[0] + (1) L-Alanine[0] <=> (1) ADP[0] + (1) Phosphate[0] + (1) H+[0] + (1) L-alanylglycine[0]
rxn10008	Lumped reaction for synthesis of pime	(2) H2O[0] + (1) Pyruvate[0] + (1) Oxaloacetate[0] + (1) H+[0] <=> (3) O2[0] + (1) Pimelate[0]
rxn10030	b-ketoacyl synthetase (n-C18:1)	(15) NADPH[0] + (1) Acetyl-CoA[0] + (22) H+[0] + (8) Malonyl-CoA[0] => (7) H2O[0] + (15) NADP[0] + (9) CoA[0] + (8) CO2[0] + (1) octadecenoate[0]
rxn10036	b-ketoacyl synthetase (n-C16:1)	(13) NADPH[0] + (1) Acetyl-CoA[0] + (19) H+[0] + (7) Malonyl-CoA[0] => (6) H2O[0] + (13) NADP[0] + (8) CoA[0] + (7) CO2[0] + (1) hexadecenoate[0]
rxn10115	Formate Dehydrogenase (menaquinone-8: 2 protons)	(1) Formate[0] + (3) H+[0] + (1) Menaquinone 8[0] <= (1) CO2[0] + (2) H+[1] + (1) Menaquinol 8[0]
rxn10124	NADH dehydrogenase (demethylmenaquinone-8 & 2.8 protons)	(1) NADH[0] + (3.8) H+[0] + (1) 2-Demethylmenaquinone 8[0] <= (1) NAD[0] + (2.8) H+[1] + (1) 2-Demethylmenaquinol 8[0]
rxn10143	Hypoxanthine transport	(1) HYXN[1] <=> (1) HYXN[0]
rxn10288	isohexadecanoyl-UDP-glucosyltransferase (monoglucosyl)
rxn10447	calcium transport via ABC system	(1) H2O[0] + (1) ATP[0] + (1) Ca2+[1] => (1) ADP[0] + (1) Phosphate[0] + (1) Ca2+[0] + (1) H+[0]
rxn10448	calcium / sodium antiporter	(1) Ca2+[0] + (1) Na+[1] <=> (1) Ca2+[1] + (1) Na+[0]
rxn10473	TRANS-RXN-139.ce	(1) Cl-[1] <=> (1) Cl-[0]
rxn10484	diaminopimelate dehydrogenase
rxn10533	glucan 1
rxn10584	nucleoside triphosphate phosphohydrolase	(1) H2O[0] + (1) dCTP[0] => (1) Phosphate[0] + (1) H+[0] + (1) dCDP[0]
rxn10591	5-phosphoribosyl 1-pyrophosphate pyrophosphatase
rxn10622	hydroxymethylpyrimidine kinase (UTP)	(1) UTP[0] + (1) Toxopyrimidine[0] => (1) UDP[0] + (1) H+[0] + (1) 4-Amino-5-phosphomethyl-2-methylpyrimidine[0]
rxn10626	2-succinyl-6-hydroxy-2
rxn10663	Fatty acid oxidation (n-C16:1)	(7) H2O[0] + (1) ATP[0] + (7) NAD[0] + (8) CoA[0] + (6) FAD[0] + (1) hexadecenoate[0] <=> (7) NADH[0] + (1) PPi[0] + (1) AMP[0] + (8) Acetyl-CoA[0] + (2) H+[0] + (6) FADH2[0]
rxn10665	fatty acid synthase (n-C16:1)	(3) NADPH[0] + (1) O2[0] + (4) H+[0] + (1) Malonyl-CoA[0] + (1) Myristic acid[0] => (3) H2O[0] + (3) NADP[0] + (1) CoA[0] + (1) CO2[0] + (1) hexadecenoate[0]
rxn10667	fatty acid synthase (n-C18:1)	(3) NADPH[0] + (1) O2[0] + (4) H+[0] + (1) Malonyl-CoA[0] + (1) Palmitate[0] => (3) H2O[0] + (3) NADP[0] + (1) CoA[0] + (1) CO2[0] + (1) octadecenoate[0]
rxn10768	adenosine kinase	(1) GTP[0] + (1) Adenosine[0] => (1) AMP[0] + (1) GDP[0] + (1) H+[0]
rxn10769	adenosine kinase	(1) Adenosine[0] + (1) dGTP[0] => (1) AMP[0] + (1) H+[0] + (1) dGDP[0]
rxn10791	GTP diphosphohydrolase	(2) H2O[0] + (1) GTP[0] => (2) Phosphate[0] + (3) H+[0] + (1) GMP[0]
rxn10878	Pyruvate Oxidase (2)	(1) H2O[0] + (1.5) O2[0] + (1) Phosphate[0] + (1) Pyruvate[0] + (1) H+[0] => (1) CO2[0] + (2) H2O2[0] + (1) Acetylphosphate[0]
rxn10902	G6PDH1	(1) NAD[0] + (1) D-glucose-6-phosphate[0] <=> (1) NADH[0] + (1) H+[0] + (1) 6-phospho-D-glucono-1-5-lactone[0]
rxn10919	TRANS-RXNAVI-26584.ce.brachyexp.PROTOHEME_PROTOHEME	(1) Heme[1] <=> (1) Heme[0]
rxn10946	TRANS-RXNBWI-115394.ce	(1) Citrate[1] <=> (1) Citrate[0]
rxn10966	NTRARz	(1) Nitrate[0] + (1) trdrd[0] <=> (1) H2O[0] + (1) Nitrite[0] + (1) trdox[0]
rxn10993	uracil secretion	(1) Uracil[1] <=> (1) Uracil[0]
rxn11004	AKO	(1) H2O[0] + (1) FAD[0] + (1) 2-Oxoglutarate[0] + (1) H+[0] <=> (1) CO2[0] + (1) Succinate[0] + (1) FADH2[0]
rxn11040	RXN-3341.c	(1) NAD[0] + (1) 6-Phospho-D-gluconate[0] => (1) NADH[0] + (1) CO2[0] + (1) D-Ribulose5-phosphate[0]
rxn11077	rxn11077	(1) Ca2+[1] + (1) Citrate[1] <=> (1) Ca2+[0] + (1) Citrate[0]
rxn11078	rxn11078	(1) Citrate[1] + (1) Mg[1] <=> (1) Citrate[0] + (1) Mg[0]
rxn11132	malolactic enzyme	(1) H+[0] + (1) L-Malate[0] <=> (1) CO2[0] + (1) L-Lactate[0]
rxn11174	rxn11174	(1) Pyruvate[0] + (1) L-Glutamate[0] <=> (1) 2-Oxoglutarate[0] + (1) D-Alanine[0]
rxn11267	ribose-phosphate pyrophosphokinase	(1) ribose-5-phosphate[0] + (1) dATP[0] <=> (1) H+[0] + (1) PRPP[0] + (1) dAMP[0]
rxn11346	Aminotransferase	(1) L-Methionine[0] + (1) 4MOP[0] <=> (1) L-Leucine[0] + (1) 4-methylthio 2-oxobutyrate[0]
rxn11355	nicotinamide riboside kinase	(1) ATP[0] + (1) D-Ribose[0] + (1) Nicotinamide[0] <=> (1) H2O[0] + (1) ADP[0] + (1) Nicotinamide ribonucleotide[0]
rxn11384	2_methylacyl_CoA_dehydrogenase	(1) FAD[0] + (2) H+[0] + (1) 2-Methylbutyryl-CoA[0] <=> (1) FADH2[0] + (1) M_2Methyl_but_2_enoyl_CoA[0]
rxn11385	Enoyl_CoA_hydratase_1	(1) H2O[0] + (1) M_2Methyl_but_2_enoyl_CoA[0] <=> (1) H+[0] + (1) 2-methyl-3-hydroxy-butyryl-CoA[0]
rxn11398	meso-Tartrate transport in via proton symport	(2) H+[1] + (1) meso-Tartrate[1] <=> (2) H+[0] + (1) meso-Tartrate[0]
rxn11567	beta-D-Galactosyl-1
rxn11587	Digalactosylceramide galactohydrolase	(1) H2O[0] + (1) Digalactosylceramide[0] => (1) Galactose[0] + (1) Cerebroside[0]
rxn11609	Digalactosyl-diacylglycerol galactohydrolase	(1) H2O[0] + (1) DGDG[0] => (1) Galactose[0] + (1) MGDG[0]
rxn11612	D-Galactosyl-N-acetyl-D-galactosaminyl-(N-acetylneuraminyl)-D- galactosyl-D-glucosylceramide galactohydrolase	(1) H2O[0] + (1) GM1[0] => (1) Galactose[0] + (1) GM2[0]
rxn11674	4-hydroxyphenylpyruvate:oxygen oxidoreductase (decarboxylating)	(1) O2[0] + (1) p-hydroxyphenylpyruvate[0] => (1) CO2[0] + (1) (S)-4-Hydroxymandelate[0]
rxn11676	acetyl-phosphate ammonia:thioredoxin disulfide oxidoreductase(glycine-forming)	(1) H2O[0] + (1) NH3[0] + (1) Acetylphosphate[0] + (1) trdox[0] <=> (1) Phosphate[0] + (1) Glycine[0] + (1) H+[0] + (1) trdrd[0]
rxn11732	R08198	(1) NAD[0] + (1) 2-Hydroxyglutarate[0] <=> (1) NADH[0] + (1) 2-Oxoglutarate[0] + (1) H+[0]
rxn11735	R08201	(1) ATP[0] + (1) 2-Oxoglutarate[0] + (1) H2CO3[0] => (1) ADP[0] + (1) Phosphate[0] + (1) H+[0] + (1) Oxalosuccinate[0]
rxn11945	PQQ recharge using O2	(1) O2[0] + (2) PQQH2[0] <=> (2) H2O[0] + (2) Pyrroloquinoline-quinone[0]
rxn11951	S-Adenosyl-L-methionine:tRNA uracil 5-methyltransferase	(1) S-Adenosyl-L-methionine[0] + (1) tRNA UpsiC[0] => (1) S-Adenosyl-homocysteine[0] + (1) H+[0] + (1) tRNA TpsiC[0]
rxn11974	UTP:UTP-monosaccharide-1-phosphate uridylyltransferase	(1) UDP[0] + (1) beta-L-Arabinose 1-phosphate[0] <= (1) Phosphate[0] + (1) UDP-L-arabinose[0]
rxn12060	R08410	(2) S-Adenosyl-L-methionine[0] + (1) XAN[0] <=> (2) S-Adenosyl-homocysteine[0] + (2) H+[0] + (1) Theophylline[0]
rxn12204	alpha-D-glucose 1
rxn12215	5-methyltetrahydropteroyltri-l-glutamate synthesis	(1) NADH[0] + (1) L-Serine[0] + (1) H+[0] + (1) Tetrahydropteroyltri-L-glutamate[0] <=> (1) H2O[0] + (1) NAD[0] + (1) Glycine[0] + (1) 5-Methyltetrahydropteroyltri-L-glutamate[0]
rxn12217	R09093	(1) Formaldehyde[0] + (1) Tetrahydrofolate[0] <=> (1) H2O[0] + (1) 5-10-Methylenetetrahydrofolate[0]
rxn12239	4-hydroxy-benzyl-alcohol dehydrogenase	(1) NAD[0] + (1) 4-Hydroxy-benzylalcohol[0] <=> (1) NADH[0] + (1) H+[0] + (1) p-Hydroxybenzaldehyde[0]
rxn12303	UDP-glucose:D-glucose-6-phosphate 1-alpha-D-glucosyltransferase	(1) UDP-glucose[0] + (1) beta-D-Glucose 6-phosphate[0] <=> (1) UDP[0] + (1) Trehalose 6-phosphate[0]
rxn12551	TRANS-RXNAVI-26524.ce.brachyexp.CPD-355_CPD-355	(1) H+[1] + (1) D-Lyxitol[1] <=> (1) H+[0] + (1) D-Lyxitol[0]
rxn12571	Quinate transport via proton symport	(1) H+[1] + (1) Quinate[1] <=> (1) H+[0] + (1) Quinate[0]
rxn12587	TRANS-RXNAVI-26524.ce.brachyexp.MANNITOL_MANNITOL	(1) H+[1] + (1) D-Mannitol[1] <=> (1) H+[0] + (1) D-Mannitol[0]
rxn12612	N-Acetyl-L-glutamate transport via proton symport	(2) H+[1] + (1) N-Acetyl-L-glutamate[1] <=> (2) H+[0] + (1) N-Acetyl-L-glutamate[0]
rxn12641	RXN0-6977.c	(1) H2O[0] + (1) L-alanylglycine[0] <=> (1) Glycine[0] + (1) L-Alanine[0]
rxn12746	6-hydroxynicotinate
rxn12747	Nicotinic acid 6-Hydroxylase	(0.5) O2[0] + (1) Niacin[0] <=> (1) 6-Hydroxynicotinate[0]
rxn12777	2-Oxobutanoate dehydrogenase	(1) NAD[0] + (1) CoA[0] + (1) 2-Oxobutyrate[0] <=> (1) NADH[0] + (1) CO2[0] + (1) Propionyl-CoA[0]
rxn13022	3-isopropylmalate dehydrogenase	(1) NAD[0] + (1) 2-Isopropylmalate[0] <=> (1) NADH[0] + (1) CO2[0] + (1) 4MOP[0]
rxn13139	Nucleoside triphosphatase	(3) H2O[0] + (1) GTP[0] => (3) Phosphate[0] + (3) H+[0] + (1) Guanosine[0]
rxn13143	Threonine dehydrogenase	(1) H2O[0] + (1) NAD[0] + (1) L-Threonine[0] => (1) NADH[0] + (1) Acetate[0] + (1) Glycine[0] + (2) H+[0]
rxn13149	Hypothetical enzyme	(2) H2O[0] + (2) H+[0] + (3) Malonyl-CoA[0] <= (2) O2[0] + (2) CoA[0] + (2) CO2[0] + (1) Pimeloyl-CoA[0]
rxn13150	5-formyltetrahydrofolate cyclo-ligase	(2) H2O[0] + (1) ATP[0] + (1) 10-Formyltetrahydrofolate[0] <= (1) O2[0] + (1) ADP[0] + (1) Phosphate[0] + (1) H+[0] + (1) 5-Methyltetrahydrofolate[0]
rxn13647	nitrite Reductase (Ubiquinole-8
rxn13648	nitrite Reductase (Menaquinole-8
rxn13659	acyl-CoA dehydrogenase (isovaleryl-CoA)	(1) NAD[0] + (1) Isovaleryl-CoA[0] <= (1) NADH[0] + (1) H+[0] + (1) Dimethylacryloyl-CoA[0]
rxn13700	F or mate Dehydrogenase (methylmenaquinone-7: 1 protons)	(1) Formate[0] + (2) H+[1] + (1) methylmenaquinone 7[1] <=> (1) CO2[0] + (1) H+[0] + (1) methymenaquinol 7[1]
rxn13722	TRANS-RXNBWI-115525.ce.maizeexp.MG+2_MG+2	(1) H+[1] + (1) Mg[0] <=> (1) H+[0] + (1) Mg[1]
rxn13734	Nitrite Reductase	(2) H+[0] + (1) Nitrite[0] + (3) methymenaquinol 7[1] => (2) H2O[0] + (1) NH3[0] + (3) methylmenaquinone 7[1]
rxn13746	Sulfite Reductase (methylmenaquinone)	(1) Sulfite[0] + (3) methymenaquinol 7[1] => (3) H2O[0] + (1) H2S[0] + (3) methylmenaquinone 7[1]
rxn13771	rxn13771	(2) NADH[0] + (1) O2[0] + (2) H+[0] <=> (2) H2O[0] + (2) NAD[0]
rxn13947	sedoheptulose 7-phosphate isomerase	(1) Sedoheptulose7-phosphate[0] <=> (1) D-Glycero-D-manno-heptose7-phosphate[0]
rxn14000	L-Lysine:NAD+ 6-oxidoreductase (deaminating)	(1) H2O[0] + (1) NAD[0] + (1) L-Lysine[0] <=> (1) NADH[0] + (1) NH3[0] + (1) H+[0] + (1) 2-Aminoadipate 6-semialdehyde[0]
rxn14039	CTP:riboflavin 5'-phosphotransferase	(1) CTP[0] + (1) Riboflavin[0] => (1) FMN[0] + (1) H+[0] + (1) CDP[0]
rxn14077	putrescine:pyruvate aminotransferase	(1) Pyruvate[0] + (1) Putrescine[0] <=> (1) L-Alanine[0] + (1) 4-Aminobutanal[0]
rxn14144	UDP-glucuronate glucuronohydrolase	(1) H2O[0] + (1) UDPglucuronate[0] => (1) UDP[0] + (1) Glucuronate[0]
rxn15029	D-Glucose-6-phosphate phosphohydrolase	(1) H2O[0] + (1) beta-D-Glucose 6-phosphate[0] <=> (1) Phosphate[0] + (1) beta-D-Glucose[0]
rxn15051	D-Glucose-1-phosphate:riboflavin 5'-phosphotransferase	(1) Glucose-1-phosphate[0] + (1) Riboflavin[0] <=> (1) FMN[0] + (1) beta-D-Glucose[0]
rxn15052	D-Glucose-1-phosphate:riboflavin 5'-phosphotransferase	(1) Glucose-1-phosphate[0] + (1) Riboflavin[0] <=> (1) FMN[0] + (1) alpha-D-Glucose[0]
rxn15055	L-ornithine:2-oxoglutarate aminotransferase	(1) 2-Oxoglutarate[0] + (1) Ornithine[0] => (1) H2O[0] + (1) L-Glutamate[0] + (1) H+[0] + (1) 1-Pyrroline-5-carboxylate[0]
rxn15060	D-fructose-6-phosphate D-erythrose-4-phosphate-lyase (adding phosphate; acetyl-phosphate-forming)	(1) Phosphate[0] + (1) beta-D-Fructose 6-phosphate[0] => (1) H2O[0] + (1) Acetylphosphate[0] + (1) D-Erythrose4-phosphate[0]
rxn15068	sucrose glucohydrolase	(1) H2O[0] + (1) Sucrose[0] => (1) D-Fructose[0] + (1) alpha-D-Glucose[0]
rxn15087	alpha-D-Glucose aldose-ketose-isomerase	(1) alpha-D-Glucose[0] <=> (1) D-Fructose[0]
rxn15091	L-cysteine:2-oxoglutarate aminotransferase	(1) 2-Oxoglutarate[0] + (1) L-Cysteine[0] <=> (1) D-Glutamate[0] + (1) Mercaptopyruvate[0]
rxn15106	Glycerol hydro-lyase	(1) Glycerol[0] => (1) H2O[0] + (1) L-Lactaldehyde[0]
rxn15112	Ribose-5-phosphate:ammonia ligase (ADP-forming)	(1) ATP[0] + (1) NH3[0] + (1) alpha-D-Ribose 5-phosphate[0] => (1) ADP[0] + (1) Phosphate[0] + (1) H+[0] + (1) 5-Phosphoribosylamine[0]
rxn15115	D-Ribose 1
rxn15116	beta-D-fructose-1
rxn15118	Uridine ribohydrolase	(1) H2O[0] + (1) Uridine[0] <=> (1) Uracil[0] + (1) beta-D-Ribofuranose[0]
rxn15162	Adenosine ribohydrolase	(1) H2O[0] + (1) Adenosine[0] <=> (1) Adenine[0] + (1) beta-D-Ribofuranose[0]
rxn15219	ATP:D-ribulose 5-phosphotransferase	(1) ATP[0] + (1) alpha-D-Ribulose[0] => (1) ADP[0] + (1) H+[0] + (1) D-Ribulose5-phosphate[0]
rxn15220	ATP:2-dehydro-3-deoxy-D-gluconate 6-phosphotransferase	(1) ATP[0] + (1) 2-keto-3-deoxygluconate[0] => (1) ADP[0] + (1) H+[0] + (1) 2-Dehydro-3-deoxy-D-galactonate 6-phosphate[0]
rxn15248	Inosine ribohydrolase	(1) H2O[0] + (1) Inosine[0] <=> (1) HYXN[0] + (1) beta-D-Ribofuranose[0]
rxn15307	Xanthosine ribohydrolase	(1) H2O[0] + (1) Xanthosine[0] <=> (1) XAN[0] + (1) beta-D-Ribofuranose[0]
rxn15311	GDP-glucose:D-glucose-6-phosphate 1-alpha-D-glucosyltransferase	(1) GDP-glucose[0] + (1) beta-D-Glucose 6-phosphate[0] <=> (1) GDP[0] + (1) Trehalose 6-phosphate[0]
rxn15617	R06453
rxn15657	D-arabinitol:NAD+ 2-oxidoreductase (D-ribulose-forming)	(1) NAD[0] + (1) D-Lyxitol[0] <=> (1) NADH[0] + (1) H+[0] + (1) alpha-D-Ribulose[0]
rxn15661	D-arabinitol:NADP+ oxidoreductase	(1) NADP[0] + (1) D-Lyxitol[0] <=> (1) NADPH[0] + (1) H+[0] + (1) alpha-D-Ribulose[0]
rxn15750	R08570	(1) 2-keto-3-deoxygluconate[0] <=> (1) Pyruvate[0] + (1) D-Glyceraldehyde[0]
rxn16114	L-tyrosine:pyruvate aminotransferase	(1) Pyruvate[0] + (1) L-Tyrosine[0] <=> (1) L-Alanine[0] + (1) p-hydroxyphenylpyruvate[0]
rxn16140	succinate-semialdehyde:NADP+ oxidoreductase (CoA-acylating)	(1) NADPH[0] + (1) H+[0] + (1) Succinyl-CoA[0] <=> (1) NADP[0] + (1) CoA[0] + (1) 4-Oxobutanoate[0]
rxn16149	3-hydroxypropionate:NADP+ oxidoreductase	(1) NADP[0] + (1) Hydracrylic acid[0] <=> (1) NADPH[0] + (1) H+[0] + (1) 3-Oxopropanoate[0]
rxn16359	anthranilate
rxn16566	(R)-2-hydroxybutane-1
rxn16646	L-Aspartate-4-semialdehyde:NAD+ oxidoreductase	(1) H2O[0] + (1) NAD[0] + (1) L-Aspartate4-semialdehyde[0] <=> (1) NADH[0] + (1) L-Aspartate[0] + (2) H+[0]
rxn18934	2-dehydro-3-deoxy-L-arabinonate dehydratase
rxn19267	CDHMSARC-RXN.c	(1) H2O[0] + (1) Acetyl-CoA[0] + (1) tetrahydrosarcinapterin[0] + (2) Oxidized-ferredoxins[0] => (1) CoA[0] + (1) CO2[0] + (2) H+[0] + (1) 5-Methyl-H4SPT[0] + (2) Reduced-ferredoxins[0]
rxn19443	DARABALDOL-RXN.c	(1) D-ribulose-1-P[0] <=> (1) Glycerone-phosphate[0] + (1) Glycolaldehyde[0]
rxn19445	DARABKIN-RXN.c	(1) ATP[0] + (1) D-Ribulose[0] => (1) ADP[0] + (1) H+[0] + (1) D-ribulose-1-P[0]
rxn19544	alpha
rxn19630	DMK-RXN.p	(1) 1-4-Dihydroxy-2-naphthoate[0] + (1) OPP[0] => (1) CO2[0] + (1) PPi[0] + (1) 2-Demethylmenaquinol 8[0]
rxn19903	HOMOSERDEAM-RXN.c	(1) L-Homoserine[0] => (1) NH3[0] + (1) 2-Oxobutyrate[0]
rxn20001	L-arabonate dehydratase	(1) L-Arabinonate[0] => (1) H2O[0] + (1) 2-dehydro-3-deoxy-L-arabinonate[0]
rxn20196	METHTRANSBARK-RXN.c	(1) Methanol[0] + (1) tetrahydrosarcinapterin[0] <=> (1) H2O[0] + (1) 5-Methyl-H4SPT[0]
rxn20495	L-ornithine ammonia-lyase (cyclizing
rxn20508	phosphate:oxaloacetate carboxy-lyase (phosphorylating)	(1) Phosphate[0] + (1) Oxaloacetate[0] <=> (1) Phosphoenolpyruvate[0] + (1) H2CO3[0]
rxn20606	PRDABST-RXN.c	(1) NADH[0] + (1) H+[0] + (1) D-Proline[0] => (1) NAD[0] + (1) 5-Aminopentanoate[0]
rxn20627	protoporphyrinogen oxidase	(3) O2[0] + (1) ProtoporphyrinogenIX[0] <=> (3) H2O2[0] + (1) Protoporphyrin[0]
rxn20639	pyruvate:flavodoxin oxidoreductase	(1) CoA[0] + (1) Pyruvate[0] + (1) Oxidized-flavodoxins[0] => (1) CO2[0] + (1) Acetyl-CoA[0] + (1) H+[0] + (1) Reduced-flavodoxins[0]
rxn20780	deoxyribokinase	(1) ATP[0] + (1) RIBOSE[0] => (1) ADP[0] + (1) H+[0] + (1) ribose-5-phosphate[0]
rxn21438	alpha-D-galacturonate 1-phosphate phosphatase	(1) H2O[0] + (1) D-Galacturonate 1-phosphate[0] <=> (1) Phosphate[0] + (1) D-Galacturonate[0]
rxn21635	pyridoxal 5'-phosphate synthase (glutamine hydrolyzing)	(1) L-Glutamine[0] + (1) ribose-5-phosphate[0] + (1) Glyceraldehyde3-phosphate[0] => (3) H2O[0] + (1) Phosphate[0] + (1) Pyridoxal phosphate[0] + (1) L-Glutamate[0] + (1) H+[0]
rxn23024	pyridoxal 5'-phosphate synthase (glutamine hydrolyzing)	(1) NH3[0] + (1) ribose-5-phosphate[0] + (1) Glyceraldehyde3-phosphate[0] => (4) H2O[0] + (1) Phosphate[0] + (1) Pyridoxal phosphate[0] + (1) H+[0]
rxn23132	RXN-12726.c	(1) O-Acetyl-L-serine[0] + (1) Selenide[0] <=> (1) Acetate[0] + (1) H+[0] + (1) L-selenocysteine[0]
rxn23244	8
rxn23629	maleylpyruvate hydrolase	(1) H2O[0] + (1) Maleylpyruvate[0] => (1) Pyruvate[0] + (1) H+[0] + (1) Fumarate[0]
rxn24034	5-methyltetrahydrofolate:ferredoxin oxidoreductase	(1) 5-Methyltetrahydrofolate[0] + (2) Oxidized-ferredoxins[0] <=> (2) H+[0] + (1) 5-10-Methylenetetrahydrofolate[0] + (2) Reduced-ferredoxins[0]
rxn24108	RXN-5641.c	(1) L-Serine[0] + (1) H+[0] => (1) CO2[0] + (1) Aminoethanol[0]
rxn24162	RXN-6461.c	(1) S-Adenosyl-L-methionine[0] + (1) beta-Alanine[0] <=> (1) S-Adenosyl-homocysteine[0] + (1) H+[0] + (1) N-methyl-beta-alanine[0]
rxn24306	ornithine N-succinyltransferase	(1) Ornithine[0] + (1) Succinyl-CoA[0] => (1) CoA[0] + (1) H+[0] + (1) N2-Succinyl-L-ornithine[0]
rxn24325	RXN-7603.c	(1) S-Adenosyl-L-methionine[0] + (1) 3-Methylxanthine[0] <=> (1) S-Adenosyl-homocysteine[0] + (1) H+[0] + (1) Theobromine[0]
rxn24928	RXN-8442.c	(1) H+[0] + (1) Niacin[0] + (1) D-ribulose-1-P[0] <=> (1) Phosphate[0] + (1) Nicotinate D-ribonucleoside[0]
rxn24940	CFI	(1) ADP[0] + (1) Phosphate[0] + (2) H+[0] + (1) Oxalosuccinate[0] <=> (1) H2O[0] + (1) ATP[0] + (1) CO2[0] + (1) 2-Oxoglutarate[0]
rxn25048	acetol monooxygenase	(1) NADPH[0] + (1) O2[0] + (1) Acetol[0] => (1) H2O[0] + (1) NADP[0] + (1) Acetate[0] + (1) Formaldehyde[0]
rxn25164	RXN-8807.c	(1) Acetyl-CoA[0] + (1) Succinate[0] <=> (1) Acetate[0] + (1) Succinyl-CoA[0]
rxn25273	propionyl-coA synthase	(1) ATP[0] + (1) NADPH[0] + (1) CoA[0] + (1) Hydracrylic acid[0] => (1) H2O[0] + (1) NADP[0] + (1) PPi[0] + (1) AMP[0] + (1) Propionyl-CoA[0]
rxn25583	RXN-9458.ce	(2) Fe2+[1] <=> (2) Fe2+[0]
rxn25741	3-oxo-meristoyl-[acyl-carrier protein] synthase	(1) H+[0] + (1) Malonyl-CoA[0] + (1) Dodecanoyl-ACP[0] => (1) CoA[0] + (1) CO2[0] + (1) 3-oxotetradecanoyl-acp[0]
rxn25799	RXN-974.c	(1) 2-Oxoglutarate[0] + (1) L-Serine[0] <=> (1) L-Glutamate[0] + (1) Hydroxypyruvate[0]
rxn26129	RXN0-5185.c	(1) H2O[0] + (1) 6-Phospho-D-gluconate[0] <=> (1) Phosphate[0] + (1) GLCN[0]
rxn26348	RXN0-5455.c	(1) H2O[0] + (1) NAD[0] + (1) 3-Hydroxypropanal[0] <=> (1) NADH[0] + (2) H+[0] + (1) Hydracrylic acid[0]
rxn26434	RXN0-6562.c	(1) H2O[0] + (1) 3-Phosphonooxypyruvate[0] <=> (1) Phosphate[0] + (1) Hydroxypyruvate[0]
rxn26473	RXN0-745.c	(1) ATP[0] + (2) H+[0] + (1) Reduced-flavodoxins[0] => (1) H2O[0] + (1) dATP[0] + (1) Oxidized-flavodoxins[0]
rxn26761	RXN4FS-14.c	(1) GDP-glucose[0] <=> (1) GDP-mannose[0]
rxn27266	sulfite reductase (ferredoxin)	(3) H2O[0] + (1) H2S[0] + (6) Oxidized-ferredoxins[0] => (6) H+[0] + (1) Sulfite[0] + (6) Reduced-ferredoxins[0]
rxn27430	uridine nucleosidase	(1) H2O[0] + (1) Uridine[0] <=> (1) Uracil[0] + (1) RIBOSE[0]
rxn28413	trans-heptaprenyltranstransferase	(5) Isopentenyldiphosphate[0] + (1) Farnesyldiphosphate[0] => (5) PPi[0] + (5) H+[0] + (1) OPP[0]
rxn28604	transport of inosine	(1) H+[1] + (1) Inosine[0] <=> (1) H+[0] + (1) Inosine[1]
rxn29950	L-asparaginase	(1) H2O[0] + (1) L-Asparagine[0] => (1) L-Aspartate[0] + (1) NH4+[0]
rxn29986	adenine deaminase	(1) H2O[0] + (1) H+[0] + (1) Adenine[0] => (1) HYXN[0] + (1) NH4+[0]
rxn30017	Ethanolamine ammonia-lyase	(1) Aminoethanol[0] => (1) Acetaldehyde[0] + (1) NH4+[0]
rxn30043	ornithine carbamoyltransferase	(1) Carbamoylphosphate[0] + (1) Ornithine[0] <=> (1) Phosphate[0] + (1) H+[0] + (1) Citrulline[0]
rxn30059	Succinylarginine dihydrolase	(2) H2O[0] + (2) H+[0] + (1) N2-Succinyl-L-arginine[0] => (1) CO2[0] + (1) N2-Succinyl-L-ornithine[0] + (2) NH4+[0]
rxn30064	L-threonine deaminase	(1) L-Threonine[0] => (1) 2-Oxobutyrate[0] + (1) NH4+[0]
rxn30069	Ureidoglycolate hydrolase	(1) H2O[0] + (2) H+[0] + (1) Ureidoglycolate[0] => (1) CO2[0] + (1) Glyoxalate[0] + (2) NH4+[0]
rxn30076	GMP synthase	(1) ATP[0] + (1) XMP[0] + (1) NH4+[0] => (1) PPi[0] + (1) AMP[0] + (3) H+[0] + (1) GMP[0]
rxn30078	methionine g-lyase	(1) H2O[0] + (1) L-Methionine[0] => (1) 2-Oxobutyrate[0] + (1) MTTL[0] + (1) NH4+[0]
rxn30080	ornithine cyclodeaminase	(1) Ornithine[0] <=> (1) L-Proline[0] + (1) NH4+[0]
rxn30090	Arginase	(1) H2O[0] + (1) L-Arginine[0] => (1) Urea[0] + (1) Ornithine[0]
rxn30091	Ornithine aminotransferase	(1) 2-Oxoglutarate[0] + (1) Ornithine[0] <=> (1) L-Glutamate[0] + (1) L-Glutamate5-semialdehyde[0]
rxn30302	L-Alanine:NAD+ oxidoreductase (deaminating)	(1) H2O[0] + (1) NAD[0] + (1) L-Alanine[0] <=> (1) NADH[0] + (1) Pyruvate[0] + (1) H+[0] + (1) NH4+[0]
rxn30306	L-Cystathionine Lysteine-lyase (deaminating)	(1) H2O[0] + (1) Cystathionine[0] => (1) L-Cysteine[0] + (1) 2-Oxobutyrate[0] + (1) NH4+[0]
rxn30307	D-alanine:oxygen oxidoreductase (deaminating)	(1) H2O[0] + (1) O2[0] + (1) D-Alanine[0] => (1) Pyruvate[0] + (1) H2O2[0] + (1) NH4+[0]
rxn30314	glycine:NAD+ oxidoreductase (deaminating)	(1) H2O[0] + (1) NAD[0] + (1) Glycine[0] <=> (1) NADH[0] + (1) Glyoxalate[0] + (1) H+[0] + (1) NH4+[0]
rxn30478	Fatty acid oxidation (Dodecanoate
rxn30486	histidase	(1) L-Histidine[0] <=> (1) Urocanate[0] + (1) NH4+[0]
rxn30488	Ketoinositol reductase	(1) NADP[0] + (1) L-Inositol[0] <=> (1) NADPH[0] + (1) H+[0] + (1) 2-Inosose[0]
rxn30514	pyruvate flavodoxin oxidoreducatse	(1) CoA[0] + (1) Pyruvate[0] + (1) H+[0] + (1) flavodoxin (oxidized)[0] <=> (1) CO2[0] + (1) Acetyl-CoA[0] + (1) flavodoxin (reduced)[0]
rxn30524	sulfite reductase (NADH)	(3) NADH[0] + (3) H+[0] + (1) Sulfite[0] => (3) H2O[0] + (3) NAD[0] + (1) H2S[0]
rxn30594	ACETOLACTREDUCTOISOM-RXN	(1) NADPH[0] + (1) H+[0] + (1) ALCTT[0] <=> (1) NADP[0] + (1) DIOH-ISOVALERATE[0]
rxn30666	FA_Synth	(1) H2O[0] + (7) ATP[0] + (14) NADPH[0] + (8) Acetyl-CoA[0] + (6) H+[0] => (14) NADP[0] + (7) ADP[0] + (7) Phosphate[0] + (8) CoA[0] + (1) Palmitate[0]
rxn30753	PyrDH	(1) NAD[0] + (1) CoA[0] + (1) Pyruvate[1] <=> (1) NADH[0] + (1) CO2[1] + (1) Acetyl-CoA[0]
rxn32338	Diphosphate--fructose-6-phosphate 1-phosphotransferase
rxn33408	N-methyl-L-alanine:NADP+ oxidoreductase (demethylating
rxn33675	Beta-fructofuranosidase	(1) H2O[0] + (1) 6-Phosphosucrose[0] => (1) D-Fructose[0] + (1) beta-D-Glucose 6-phosphate[0]
rxn33754	6-phosphofructokinase
rxn33838	Glucose 6 Phosphate Isomerase	(1) D-glucose-6-phosphate[0] <=> (1) beta-D-Fructose 6-phosphate[0]
rxn33859	Phosphogluconate dehydrogenase (decarboxylating).	(1) NADP[0] + (1) 6-Phospho-D-gluconate[0] => (1) NADPH[0] + (1) CO2[0] + (1) L-ribulose-5-phosphate[0]
rxn33860	Ribose 5 Phosphate Epimerase	(1) L-ribulose-5-phosphate[0] <=> (1) ribose-5-phosphate[0]
rxn33877	Phosphoibulokinase
rxn33900	(16:1) Desaturase	(1) NADH[0] + (1) O2[0] + (1) H+[0] + (1) Palmitate[0] => (2) H2O[0] + (1) NAD[0] + (1) hexadecenoate[0]
rxn33927	myo-Inositol Synthesis	(1) H2O[0] + (1) D-glucose-6-phosphate[0] <=> (1) Phosphate[0] + (1) L-Inositol[0]
rxn33937	Lumped Isoleucine Synthesis	(1) NADPH[0] + (1) H+[0] + (1) 2-Aceto-2-hydroxybutanoate[0] => (1) H2O[0] + (1) NADP[0] + (1) 3MOP[0]
rxn34022	Geranyl Pyrophosphate Synthase	(2) Isopentenyldiphosphate[0] => (1) PPi[0] + (1) H+[0] + (1) Geranyldiphosphate[0]
rxn34028	Lumped Orotate Synthesis	(0.5) O2[0] + (1) H+[0] + (1) N-Carbamoyl-L-aspartate[0] => (2) H2O[0] + (1) Orotate[0]
rxn34424	ferric iron updtake (oxidizing)
rxn34582	beta-ureidopropionase	(1) H2O[0] + (2) H+[0] + (1) 3-Ureidopropanoate[0] => (1) CO2[0] + (1) beta-Alanine[0] + (1) NH4+[0]
rxn35344	5-Formiminotetrahydrofolate ammonia-lyase (cyclizing)	(1) 5-10-Methenyltetrahydrofolate[0] + (1) NH4+[0] <=> (2) H+[0] + (1) 5-Formiminotetrahydrofolate[0]
rxn35374	putrescine:oxygen oxidoreductase	(1) H2O[0] + (1) O2[0] + (1) Putrescine[0] => (1) H2O2[0] + (1) 4-Aminobutanal[0] + (1) NH4+[0]
rxn35475	D-ribulose 5-phosphate formate-lyase	(1) alpha-D-Ribose 5-phosphate[0] => (1) Formate[0] + (1) H+[0] + (1) 3-4-dihydroxy-2-butanone4-phosphate[0]
rxn35484	Selenocysteine reductase	(1) Pyridoxine phosphate[0] + (1) L-selenocysteine[0] <=> (1) Pyridoxal phosphate[0] + (1) L-Alanine[0] + (1) Selenide[0]
rxn35556	Pyridoxamine:oxygen oxidoreductase (deaminating)	(1) H2O[0] + (1) O2[0] + (1) PM[0] => (1) H2O2[0] + (1) Pyridoxal[0] + (1) NH4+[0]
rxn36672	D-alanine dehydrogenase	(1) H2O[0] + (1) D-Alanine[0] + (1) 2-Demethylmenaquinone 8[0] => (1) Pyruvate[0] + (1) 2-Demethylmenaquinol 8[0] + (1) NH4+[0]
rxn36673	D-alanine dehydrogenase	(1) H2O[0] + (1) D-Alanine[0] + (1) Ubiquinone-8[0] <=> (1) Pyruvate[0] + (1) Ubiquinol-8[0] + (1) NH4+[0]
rxn37018	deoxyribokinase	(1) ATP[0] + (1) beta-D-Ribofuranose[0] => (1) ADP[0] + (1) H+[0] + (1) ribose-5-phosphate[0]
rxn37019	D-ribose ketol-isomerase	(1) beta-D-Ribofuranose[0] <=> (1) D-Ribulose[0]
rxn37045	NarA	(1) Nitrate[0] + (1) 2-Demethylmenaquinol 8[0] => (1) H2O[0] + (1) Nitrite[0] + (1) 2-Demethylmenaquinone 8[0]
rxn37372	RXN-8775.c.metaexp.NAD_NADH
rxn37662	Aldose reductase	(1) NADP[0] + (1) L-Lyxitol[0] <=> (1) NADPH[0] + (1) H+[0] + (1) beta-D-Ribofuranose[0]
rxn37663	Aldose reductase	(1) NAD[0] + (1) L-Lyxitol[0] <=> (1) NADH[0] + (1) H+[0] + (1) beta-D-Ribofuranose[0]
rxn37664	Aldose reductase	(1) NADP[0] + (1) Xylitol[0] <=> (1) NADPH[0] + (1) H+[0] + (1) beta-D-Ribofuranose[0]
rxn37665	Aldose reductase	(1) NAD[0] + (1) Xylitol[0] <=> (1) NADH[0] + (1) H+[0] + (1) beta-D-Ribofuranose[0]
rxn37695	R15-RXN.c.araexp.L-ALPHA-ALANINE_PYRUVATE	(1) Pyruvate[0] + (1) L-Methionine[0] <=> (1) L-Alanine[0] + (1) 4-methylthio 2-oxobutyrate[0]
rxn37797	RXN-8850.d	(1) NADPH[0] + (1) H+[0] + (1) 5-10-Methylenetetrahydrofolate[0] + (1) dUMP[0] => (1) NADP[0] + (1) Tetrahydrofolate[0] + (1) dTMP[0]
rxn38863	Dehydropeptidase II	(1) H2O[0] + (1) H+[0] + (1) N-Acetyl-L-glutamate[0] <= (1) L-Serine[0] + (1) 2-Oxobutyrate[0]
rxn38866	Dehydropeptidase II	(1) H2O[0] + (1) H+[0] + (1) N-Acetyl-L-glutamate[0] <= (1) Pyruvate[0] + (1) L-Threonine[0]
rxn38867	Deoxycytidine kinase	(1) dGTP[0] + (1) Deoxycytidine[0] <=> (1) ADP[0] + (1) H+[0] + (1) dCMP[0]
rxn38868	Deoxycytidine kinase	(1) ATP[0] + (1) Deoxycytidine[0] => (1) H+[0] + (1) dCMP[0] + (1) dGDP[0]
rxn38886	L-amino acid oxidase	(1) H2O[0] + (1) O2[0] + (1) L-Alanine[0] => (1) NH3[0] + (1) Pyruvate[0] + (1) H2O2[0]
rxn38902	NTPase	(1) H2O[0] + (1) dGTP[0] <=> (1) ADP[0] + (1) Phosphate[0] + (1) H+[0]
rxn38903	NTPase	(1) H2O[0] + (1) ATP[0] => (1) Phosphate[0] + (1) H+[0] + (1) dGDP[0]
rxn38905	Ornithine ketoacid aminotransferase	(1) Ornithine[0] + (1) 4-methylthio 2-oxobutyrate[0] <=> (1) L-Methionine[0] + (1) L-Glutamate5-semialdehyde[0]
rxn38906	Ornithine ketoacid aminotransferase	(1) Glyoxalate[0] + (1) Ornithine[0] <=> (1) Glycine[0] + (1) L-Glutamate5-semialdehyde[0]
rxn38907	Ornithine ketoacid aminotransferase	(1) Pyruvate[0] + (1) Ornithine[0] <=> (1) L-Alanine[0] + (1) L-Glutamate5-semialdehyde[0]
rxn38908	Ornithine ketoacid aminotransferase	(1) Ornithine[0] + (1) p-hydroxyphenylpyruvate[0] <=> (1) L-Tyrosine[0] + (1) L-Glutamate5-semialdehyde[0]
rxn38911	Pyruvate decarboxylase	(1) Glyoxalate[0] + (1) H+[0] => (1) CO2[0] + (1) Formaldehyde[0]
rxn38996	UDP-sugar diphosphatase	(1) H2O[0] + (1) UDP-galactose[0] => (2) H+[0] + (1) Glucose-1-phosphate[0] + (1) UMP[0]
rxn39058	ribose 5-phosphate phosphatase	(1) H2O[0] + (1) alpha-D-Ribose 5-phosphate[0] <=> (1) Phosphate[0] + (1) D-Ribose[0]
