# Supplementary material for: A computational model of Pseudomonas syringae metabolism unveils a role for branched-chain amino acids in Arabidopsis leaf colonization
Source: PLoS Comput Biol. 2023 Dec 27;19(12):e1011651. doi: 10.1371/journal.pcbi.1011651 (PMC10775980; doi:10.1371/journal.pcbi.1011651)
Supplement: S3 Dataset — These gene expression data was integrated into iPst19 using the RIPTiDe transcriptomic integration method. (XLSX) [file pcbi.1011651.s008.xlsx]

## Sheet: model_genes_expression_nobori
S1 Dataset: Pst DC3000 gene expression in pre-immunized plants normalized by expression in mock-treated plant 5HPI. liuA and liuD are highlighted in yellow. Modified from Nobori et al 2018.
gene_id	fold change	q.value	Enzyme
PSPTO_4179	4.06507	8.37e-32	5-methyltetrahydropteroyltriglutamate--homocysteine methyltransferase
PSPTO_3489	3.97609	2.77e-22	inositol transport system ATP-binding protein
PSPTO_1825	3.64009	7.26e-34	acetyl-CoA synthetase
PSPTO_2736	3.60711	3.2e-20	3-methylcrotonyl-CoA carboxylase alpha subunit
PSPTO_2401	3.48645	4.71e-17	transketolase
PSPTO_2739	3.4738	1.1e-27	isovaleryl-CoA dehydrogenase
PSPTO_0062	3.41573	8.14e-22	citrate-Mg2+:H+ or citrate-Ca2+:H+ symporter,
PSPTO_3455	3.40538	3.81e-31	3-oxoacid CoA-transferase subunit A
PSPTO_3494	3.37347	3.26e-20	myo-inositol 2-dehydrogenase
PSPTO_2396	3.31681	6.68e-17	short chain dehydrogenase
PSPTO_1890	3.21955	4.28e-12	2-aminoadipate transaminas
PSPTO_3155	3.18733	2.69e-25	indolepyruvate ferredoxin oxidoreductase
PSPTO_5060	3.17358	4.69e-30	threonate dehydrogenase
PSPTO_2707	3.16775	2.49e-25	polyol transport system substrate-binding protein
PSPTO_0750	2.98484	4.49e-28	P-type Cu+ transporter
PSPTO_0396	2.89309	6.81e-12	N,N-dimethylglycine/sarcosine dehydrogenase
PSPTO_4549	2.8657	1.44e-25	5-dehydro-4-deoxyglucarate dehydratase
PSPTO_2705	2.86256	1.25e-14	polyol transport system permease protein
PSPTO_5279	2.85224	2.26e-27	Zn2+/Cd2+-exporting ATPase
PSPTO_0461	2.84418	2.08e-14	glycine hydroxymethyltransferase
PSPTO_2338	2.8092	2.61e-21	protocatechuate 3,4-dioxygenase, beta subunit
PSPTO_0728	2.80686	9.24e-43	aldehyde dehydrogenase
PSPTO_5270	2.78409	1.97e-26	histidine metabolism
PSPTO_3262	2.77004	1.3e-16	urocanate hydratase
PSPTO_3675	2.74212	7.9e-11	1-aminocyclopropane-1-carboxylate deaminase
PSPTO_2397	2.74098	7.15e-19	short chain dehydrogenase
PSPTO_5511	2.73801	2.63e-23	pyruvate carboxylase subunit A
PSPTO_2636	2.73055	2.54e-31	aldose 1-epimerase
PSPTO_0308	2.72388	5e-29	sulfate/thiosulfate transport system substrate-binding protein
PSPTO_2702	2.70245	7.48e-20	xylulokinase
PSPTO_1153	2.70166	3.09e-11	flavin reductase
PSPTO_3364	2.67641	1.28e-28	isocitrate lyase
PSPTO_5461	2.67172	1.78e-19	glutaryl-CoA dehydrogenase
PSPTO_5316	2.59103	7.65e-25	sulfonate transport system substrate-binding protein
PSPTO_0458	2.58	5.14e-22	sarcosine oxidase, subunit alpha
PSPTO_3164	2.57321	3.89e-14	acetyl-CoA acetyltransferase
PSPTO_5510	2.4971	1.17e-14	pyruvate carboxylase subunit B
PSPTO_0774	2.40827	6.78e-22	DNA-directed RNA polymerase subunit omega
PSPTO_2638	2.39866	1.26e-27	L-arabinose transport system substrate-binding protein
PSPTO_5231	2.39432	1.31e-12	NADPH:quinone reductase
PSPTO_2655	2.35317	1.88e-07	xanthine dehydrogenase YagS FAD-binding subunit
PSPTO_0460	2.3493	8.17e-10	sarcosine oxidase, subunit beta
PSPTO_5356	2.31629	5.75e-23	GABA permease
PSPTO_2703	2.31405	1.16e-14	mannitol 2-dehydrogenase
PSPTO_5319	2.27681	2.79e-14	taurine transport system substrate-binding protein
PSPTO_0766	2.25981	1.07e-21	short-chain dehydrogenase
PSPTO_0727	2.25886	4.58e-26	ethanolamine ammonia-lyase
PSPTO_0457	2.23671	1.27e-08	sarcosine oxidase, subunit gamma
PSPTO_2026	2.23325	9.81e-13	ethanolamine permease
PSPTO_5171	2.22827	6.06e-14	formimidoylglutamate deiminase
PSPTO_2701	2.21511	4.44e-14	fructokinase
PSPTO_0518	2.19449	3.06e-21	lysine 2-monooxygenase
PSPTO_2639	2.11257	4.42e-15	L-arabinose transport system ATP-binding protein
PSPTO_3660	2.10417	1.23e-20	xanthine dehydrogenase small subunit
PSPTO_5274	2.09046	2.81e-13	histidine ammonia-lyase
PSPTO_4919	2.06897	1.32e-11	branched-chain amino acid transport system substrate-binding protein
PSPTO_3806	2.05008	8.27e-11	threonine dehydratase
PSPTO_2723	2.04024	7.62e-08	short-chain dehydrogenase
PSPTO_0218	2.02283	2.82e-23	ammonium transporter
PSPTO_2341	2.00776	2.61e-09	3-carboxy-cis,cis-muconate cycloisomerase
PSPTO_0230	1.98939	2.37e-15	adenylate cyclase
PSPTO_1881	1.96947	1.6e-07	aldehyde dehydrogenase (NAD+)
PSPTO_0401	1.96633	4.46e-10	glycine betaine monooxygenase A
PSPTO_4170	1.9659	1.76e-11	glycerol-3-phosphate dehydrogenase
PSPTO_5255	1.96291	1.1e-16	carbonic anhydrase
PSPTO_1294	1.96089	3.96e-16	glucose/mannose transport system permease protein
PSPTO_0455	1.9574	2.97e-14	glutathione-independent formaldehyde dehydrogenase
PSPTO_3550	1.93288	2.46e-26	fumarylacetoacetase
PSPTO_5064	1.92808	1.15e-15	2-dehydrotetronate isomerase
PSPTO_3125	1.88378	4.56e-18	starch synthase
PSPTO_1292	1.88175	1.13e-20	glucose/mannose transport system substrate-binding protein
PSPTO_3661	1.88033	3.5e-21	xanthine dehydrogenase large subunit
PSPTO_0726	1.82317	2.15e-07	ethanolamine ammonia-lyase small subunit
PSPTO_4307	1.81642	2.77e-10	3-oxoadipyl-CoA thiolase
PSPTO_3002	1.80977	8.22e-09	xylose isomerase
PSPTO_0744	1.8008	4.01e-07	acetyl-CoA C-acetyltransferase
PSPTO_3551	1.78622	2.16e-25	homogentisate 1,2-dioxygenase
PSPTO_0500	1.78058	2.42e-25	3-(methylsulfanyl)propanoyl-CoA dehydrogenase
PSPTO_1682	1.76042	4.83e-21	aerobic C4-dicarboxylate transport protein
PSPTO_2178	1.75968	8.22e-12	2-dehydro-3-deoxyphosphogalactonate aldolase
PSPTO_1293	1.74837	3.3e-13	glucose/mannose transport system permease protein
PSPTO_3163	1.72743	1.63e-06	enoyl-CoA hydratase
PSPTO_3517	1.71396	3.07e-21	3-hydroxyacyl-CoA dehydrogenase
PSPTO_1907	1.69011	4.98e-06	p-hydroxybenzoate 3-monooxygenase
PSPTO_4547	1.66223	1.41e-17	galactarate dehydratase
PSPTO_1340	1.64021	1.83e-19	carbonic anhydrase
PSPTO_2177	1.63091	9.34e-15	2-dehydro-3-deoxygalactonokinase
PSPTO_0109	1.61009	1.76e-10	sulfide:quinone oxidoreductase
PSPTO_5188	1.60676	4.12e-08	D-methionine transport system ATP-binding protein
PSPTO_1182	1.59177	7.87e-17	cyclohydrolase IA
PSPTO_4098	1.58646	4.36e-11	long-chain acyl-CoA synthetase
PSPTO_3516	1.58295	1.16e-13	acetyl-CoA acyltransferase
PSPTO_5314	1.56213	2.45e-12	sulfonate transport system ATP-binding protein
PSPTO_1444	1.55638	1.9e-23	2-isopropylmalate synthase
PSPTO_3559	1.55362	3.28e-14	malate synthase
PSPTO_0305	1.54547	3.58e-20	stearoyl-CoA desaturase
PSPTO_1859	1.53812	2.03e-05	isochorismatase family
PSPTO_2179	1.51655	4.28e-09	galactonate dehydratase
PSPTO_0310	1.47031	3.7e-05	sulfate/thiosulfate transport system permease
PSPTO_5406	1.46451	5.24e-12	formate dehydrogenase accessory protein FdhD
PSPTO_1821	1.45714	1.77e-10	4a-hydroxytetrahydrobiopterin dehydratase
PSPTO_5595	1.45694	2.91e-21	glutamine---fructose-6-phosphate transaminase
PSPTO_3662	1.45629	1.02e-10	xanthine dehydrogenase accessory factor
PSPTO_2174	1.4178	3.02e-16	3-isopropylmalate/(R)-2-methylmalate dehydratase small subunit
PSPTO_5278	1.41646	5.17e-11	N-formylglutamate deformylase
PSPTO_0092	1.40929	3.58e-15	4-guanidinobutyraldehyde dehydrogenase
PSPTO_0323	1.40623	5.24e-20	acetylornithine deacetylase
PSPTO_2760	1.40301	6.16e-09	starch synthase
PSPTO_2173	1.38474	1.06e-21	3-isopropylmalate/(R)-2-methylmalate dehydratase large subunit
PSPTO_0259	1.3433	0.000138783	4-aminobutyrate aminotransferase
PSPTO_2668	1.32608	2.02e-06	3,4-dihydroxy 2-butanone 4-phosphate synthase
PSPTO_0510	1.32517	0.00123996	pyrroloquinoline quinone biosynthesis protein D
PSPTO_2016	1.32481	4.51e-10	aconitate hydratase
PSPTO_5358	1.31974	1.04e-11	putative lysine/arginine/ornithine/histidine/octopine transport system substrate-binding protein
PSPTO_3553	1.29812	4.45e-18	4-hydroxyphenylpyruvate dioxygenase
PSPTO_5378	1.29618	3.74e-05	5-oxoprolinase (ATP-hydrolysing) subunit A
PSPTO_5393	1.29428	1.71e-07	agmatine deiminase
PSPTO_4650	1.2875	1.52e-08	xanthine dehydrogenase YagR molybdenum-binding subunit
PSPTO_0480	1.27421	3.53e-15	malate synthase
PSPTO_1508	1.27269	1.46e-16	phosphoenolpyruvate carboxylase
PSPTO_4108	1.25112	6.03e-22	branched-chain amino acid transport system substrate-binding protein
PSPTO_0103	1.23732	1.13e-08	alanine racemase
PSPTO_4168	1.23721	3.19e-07	glycerol kinase
PSPTO_1295	1.21514	2.24e-10	multiple sugar transport system ATP-binding protein
PSPTO_2673	1.19699	1.13e-05	(Z)-2-((N-methylformamido)methylene)-5-hydroxybutyrolactone dehydrogenase
PSPTO_5308	1.17538	1.97e-10	putrescine---pyruvate transaminase
PSPTO_1930	1.17051	1.1e-06	cyanate lyase
PSPTO_2371	1.14778	0.00227998	ribokinase
PSPTO_4918	1.14482	0.000616064	branched-chain amino acid transport system permease protein
PSPTO_0311	1.11287	0.000114047	sulfate/thiosulfate transport system ATP-binding protein
PSPTO_0309	1.11045	4.83e-05	sulfate/thiosulfate transport system permease protein
PSPTO_3062	1.10034	8.74e-06	glycine betaine monooxygenase A
PSPTO_0957	1.09923	1.94e-10	acetyl-CoA C-acetyltransferase
PSPTO_1633	1.08196	2.54e-09	asparagine synthase (glutamine-hydrolysing)
PSPTO_3705	1.07276	7.24e-11	enoly-CoA hydratase/isomerase family protein
PSPTO_0159	1.07064	1.03e-11	tryptophan synthase alpha chain
PSPTO_5530	1.06684	2.73e-06	cardiolipin synthase A/B
PSPTO_0513	1.06556	0.000513285	pyrroloquinoline quinone biosynthesis protein A
PSPTO_2656	1.05472	0.000983925	xanthine dehydrogenase YagR molybdenum-binding subunit
PSPTO_0817	1.05204	3.92e-08	glycine oxidase
PSPTO_2510	1.03884	1.25e-05	pyruvate dehydrogenase (quinone)
PSPTO_0800	1.02616	2.39e-06	glutamate 5-kinase
PSPTO_2367	1.01097	4.34e-06	ribose transport system substrate-binding protein
PSPTO_1700	-1.00342	2.45e-13	phosphoribosylformylglycinamidine cyclo-ligase
PSPTO_1549	-1.0093	3.13e-14	DNA polymerase III subunit alpha
PSPTO_2206	-1.01956	0.00089864	branched-chain amino acid:cation transporter, LIVCS family
PSPTO_3811	-1.02391	2.77e-10	amidophosphoribosyltransferase
PSPTO_0622	-1.04116	9.79e-08	small subunit ribosomal protein S7
PSPTO_1325	-1.04687	8.27e-13	cytochrome o ubiquinol oxidase subunit II
PSPTO_1501	-1.04804	2.28e-07	lysyl-tRNA synthetase
PSPTO_0627	-1.05181	6.21e-08	large subunit ribosomal protein L4
PSPTO_0641	-1.05617	2.6e-12	large subunit ribosomal protein L6
PSPTO_0693	-1.05684	1.33e-05	6,7-dimethyl-8-ribityllumazine synthase
PSPTO_0692	-1.06605	5.4e-14	3,4-dihydroxy 2-butanone 4-phosphate synthase
PSPTO_0722	-1.09202	1e-06	inorganic pyrophosphatase
PSPTO_5360	-1.09387	0.000267142	putative lysine/arginine/ornithine/histidine/octopine transport system permease protein
PSPTO_0233	-1.09792	1.12e-05	proton glutamate symport protein
PSPTO_1552	-1.10096	1.55e-10	CTP synthase
PSPTO_4800	-1.10339	8.19e-11	glutamate-1-semialdehyde 2,1-aminomutase
PSPTO_2055	-1.1043	5.42e-09	spermidine synthase
PSPTO_5110	-1.10646	5.34e-05	3-oxoacyl-[acyl-carrier-protein] synthase II
PSPTO_5005	-1.11992	5.17e-18	pyruvate dehydrogenase E1 component
PSPTO_0386	-1.1207	8.47e-10	D-erythrose 4-phosphate dehydrogenase
PSPTO_1430	-1.12323	9.96e-11	nucleoside-diphosphate kinase
PSPTO_0635	-1.13333	4.01e-07	small subunit ribosomal protein S17
PSPTO_0797	-1.13809	4.52e-10	large subunit ribosomal protein L21
PSPTO_1473	-1.13821	9.05e-18	small subunit ribosomal protein S16
PSPTO_1523	-1.15074	1.1e-06	succinyl-diaminopimelate desuccinylase
PSPTO_0798	-1.17717	1.23e-08	large subunit ribosomal protein L27
PSPTO_5501	-1.17828	3.91e-05	L-asparaginase
PSPTO_5604	-1.18014	9.46e-06	F-type H+-transporting ATPase subunit c
PSPTO_1830	-1.18072	7.68e-05	arginine/ornithine transport system ATP-binding protein
PSPTO_5134	-1.18351	1.52e-14	malate dehydrogenase (oxaloacetate-decarboxylating)(NADP+)
PSPTO_1744	-1.18596	1.61e-06	methylthioribose-1-phosphate isomerase
PSPTO_5603	-1.18718	1.32e-09	F-type H+-transporting ATPase subunit b
PSPTO_0632	-1.18788	4.34e-13	small subunit ribosomal protein S3
PSPTO_1886	-1.18824	6.39e-09	L-serine dehydratase
PSPTO_0629	-1.19669	4.77e-15	large subunit ribosomal protein L2
PSPTO_3950	-1.20916	1.21e-07	phosphoribosylaminoimidazole-succinocarboxamide synthase
PSPTO_4874	-1.21264	1.84e-07	cobalt-precorrin 5A hydrolase / cobalt-factor III methyltransferase / precorrin-3B C17-methyltransferase
PSPTO_0678	-1.23247	8.23e-09	UDP-glucose 4-epimerase
PSPTO_0495	-1.23743	4.86e-09	8-amino-7-oxononanoate synthase
PSPTO_1468	-1.23987	4.34e-14	phosphoribosylglycinamide formyltransferase 2
PSPTO_3816	-1.24675	3.58e-07	phosphoribosylanthranilate isomerase
PSPTO_1326	-1.25469	2.06e-09	cytochrome o ubiquinol oxidase subunit I
PSPTO_3360	-1.26134	3.49e-17	adenylosuccinate lyase
PSPTO_4828	-1.26975	7.81e-06	nicotinate-nucleotide adenylyltransferase
PSPTO_5600	-1.27385	3.18e-21	F-type H+-transporting ATPase subunit gamma
PSPTO_0802	-1.28115	1.08e-07	small subunit ribosomal protein S20
PSPTO_1450	-1.2909	1.55e-15	GMP synthase
PSPTO_4867	-1.29093	5.99e-09	phosphoribosylamine---glycine ligase
PSPTO_1105	-1.29243	4.01e-12	4-diphosphocytidyl-2-C-methyl-D-erythritol kinase
PSPTO_1546	-1.29791	3.78e-07	UDP-N-acetylglucosamine acyltransferase
PSPTO_1760	-1.29942	8.81e-08	serine transporter
PSPTO_5138	-1.30785	1.53e-15	arginyl-tRNA synthetase
PSPTO_3817	-1.33275	5.52e-07	tRNA pseudouridine38-40 synthase
PSPTO_1661	-1.33488	7.92e-11	ribonucleoside-diphosphate reductase beta chain
PSPTO_2046	-1.3412	1.69e-06	1,2-dihydroxy-3-keto-5-methylthiopentene dioxygenase
PSPTO_0643	-1.345	9.74e-11	small subunit ribosomal protein S5
PSPTO_0967	-1.35293	3.45e-07	glutamyl-Q tRNA(Asp) synthetase
PSPTO_4877	-1.36268	4.66e-07	precorrin-3B synthase
PSPTO_1428	-1.36712	1.32e-08	ferredoxin, 2Fe-2S
PSPTO_4312	-1.388	4.55e-15	low-affinity inorganic phosphate transporter
PSPTO_1329	-1.39235	1.88e-17	heme o synthase
PSPTO_1692	-1.3965	1.57e-07	S-sulfo-L-cysteine synthase
PSPTO_3814	-1.40264	5.71e-06	dihydrofolate synthase / folylpolyglutamate synthase
PSPTO_4825	-1.42371	7.62e-13	penicillin-binding protein 2
PSPTO_4425	-1.42608	1.03e-07	small subunit ribosomal protein S9
PSPTO_1421	-1.42859	1.89e-07	serine O-acetyltransferase
PSPTO_4799	-1.43443	8.03e-08	thiamine-phosphate pyrophosphorylase
PSPTO_3149	-1.43475	4.06e-15	cobaltochelatase CobN
PSPTO_5227	-1.435	6.48e-06	5-formyltetrahydrofolate cyclo-ligase
PSPTO_0598	-1.44873	5.66e-10	S-adenosylmethionine decarboxylase
PSPTO_0089	-1.45502	8.09e-05	large subunit ribosomal protein L28
PSPTO_5598	-1.45706	6.17e-10	F-type H+-transporting ATPase subunit epsilon
PSPTO_1708	-1.45718	5.06e-06	cob(I)alamin adenosyltransferase
PSPTO_5357	-1.46313	1.46e-08	putative lysine/arginine/ornithine/histidine/octopine transport system ATP-binding protein
PSPTO_0923	-1.47774	1.87e-06	dephospho-CoA kinase
PSPTO_0631	-1.50478	3.85e-11	large subunit ribosomal protein L22
PSPTO_3593	-1.50699	3.97e-10	sulfate permease, SulP family
PSPTO_5335	-1.50715	4.03e-10	phosphoribosylformimino-5-aminoimidazole carboxamide ribotide isomerase
PSPTO_4876	-1.51324	3.98e-09	precorrin-8X/cobalt-precorrin-8 methylmutase
PSPTO_2141	-1.51419	5.55e-09	zinc transport system substrate-binding protein
PSPTO_1104	-1.52347	4.66e-15	ribose-phosphate pyrophosphokinase
PSPTO_0873	-1.53116	2.2e-05	glycine amidinotransferase
PSPTO_4399	-1.54374	5.46e-15	glutamate N-acetyltransferase / amino-acid N-acetyltransferase
PSPTO_4814	-1.55902	1.21e-08	DNA polymerase III subunit delta
PSPTO_4866	-1.57156	2.62e-23	phosphoribosylaminoimidazolecarboxamide formyltransferase / IMP cyclohydrolase
PSPTO_1838	-1.58702	3.97e-08	succinylglutamate desuccinylase
PSPTO_4397	-1.59115	7.57e-07	8-oxo-dGTP diphosphatase
PSPTO_4494	-1.59178	8.87e-08	triosephosphate isomerase
PSPTO_3835	-1.59767	1.9e-08	large subunit ribosomal protein L32
PSPTO_4503	-1.64219	4.11e-08	4-hydroxy-tetrahydrodipicolinate reductase
PSPTO_3344	-1.72453	1.01e-09	uroporphyrin-III C-methyltransferase / precorrin-2 dehydrogenase / sirohydrochlorin ferrochelatase
PSPTO_0539	-1.74059	2.19e-07	small subunit ribosomal protein S21
PSPTO_5614	-1.7611	2.8e-07	ribonuclease P protein component
PSPTO_5338	-1.80113	1.41e-08	imidazoleglycerol-phosphate dehydratase
PSPTO_1748	-1.82457	5.34e-13	cyclohexadieny/prephenate dehydrogenase / 3-phosphoshikimate 1-carboxyvinyltransferase
PSPTO_1538	-1.88158	2.51e-10	undecaprenyl diphosphate synthase
PSPTO_1207	-1.92531	1.66e-08	Fe(3+) dicitrate transport protein
PSPTO_3829	-1.96186	9.97e-12	4-amino-4-deoxychorismate lyase
PSPTO_5289	-1.9775	1.65e-10	ribose 5-phosphate isomerase A
PSPTO_4991	-2.00275	1.59e-10	glycosyl transferase
PSPTO_1560	-2.1528	3.5e-12	2-C-methyl-D-erythritol 2,4-cyclodiphosphate synthase
PSPTO_0885	-2.15542	1.27e-09	sucrose-6-phosphate hydrolase
PSPTO_1243	-2.25534	1.53e-20	GDP-mannose 6-dehydrogenase
PSPTO_4461	-2.35194	6.92e-14	fumarate hydratase
PSPTO_2136	-2.54645	3.47e-18	diaminobutyrate-2-oxoglutarate transaminase
PSPTO_4686	-2.69331	1.69e-40	coronafacic acid polyketide synthase Cfa6
PSPTO_4687	-2.77588	2.07e-35	coronafacic acid polyketide synthase Cfa7
